# Supplementary material for: Identifying patterns in amyotrophic lateral sclerosis progression from sparse longitudinal data
Source: Nat Comput Sci. 2022 Sep 8;2(9):605–16. doi: 10.1038/s43588-022-00299-w (PMC10766562; doi:10.1038/s43588-022-00299-w)
Supplement: Supplementary file 5 — Statistical source data. [file 43588_2022_299_MOESM5_ESM.xlsx]

## Sheet: README
README: This file contains the raw source data for ALSFRS-R errors shown in Figure 2A, comparing the estimates of MoGP against two linear models (slope, and linear kernel model). Each row indicates the calculated error for a patient.
Column	Description
Project	Indicates the clinical cohort used
Model	Indicates the model used. Options: rbf (Mixture of Gaussian Processes model, with radial basis function; referred to as 'MoGP' model in text); linear (Mixture of Gaussian Processes model with linear kernel; referred to as 'linear kernel model' in text); slope (patient-specific slope, calculated as an anchored linear regression across all data points)
Error (ALSFRS-R points)	Root mean squared error, in ALSFRS-R points, between original data points and model estimates
	s

## Sheet: fig_2_source_data
Project	Model	Error (ALSFRS-R points)
aals	rbf	1.84317
aals	rbf	1.26962
aals	rbf	2.36101
aals	rbf	0.717221
aals	rbf	1.6337
aals	rbf	4.16742
aals	rbf	2.34068
aals	rbf	2.0796
aals	rbf	1.97527
aals	rbf	1.83237
aals	rbf	2.95579
aals	rbf	3.7233
aals	rbf	1.17771
aals	rbf	1.44241
aals	rbf	2.23134
aals	rbf	2.13615
aals	rbf	1.61624
aals	rbf	1.23575
aals	rbf	2.95869
aals	rbf	4.05089
aals	rbf	1.33019
aals	rbf	1.36222
aals	rbf	1.45633
aals	rbf	2.51124
aals	rbf	3.13787
aals	rbf	1.05191
aals	rbf	1.76534
aals	rbf	2.2508
aals	rbf	2.29858
aals	rbf	2.89343
aals	rbf	1.87244
aals	rbf	2.59506
aals	rbf	0.811842
aals	rbf	2.77966
aals	rbf	2.49437
aals	rbf	1.13632
aals	rbf	3.79621
aals	rbf	3.00283
aals	rbf	3.97057
aals	rbf	4.59131
aals	rbf	3.17319
aals	rbf	1.33737
aals	rbf	1.17027
aals	rbf	3.7096
aals	rbf	1.87045
aals	rbf	2.00799
aals	rbf	1.86914
aals	rbf	3.44722
aals	rbf	2.6162
aals	rbf	2.74687
aals	rbf	1.29512
aals	rbf	2.70049
aals	rbf	3.01976
aals	rbf	2.90103
aals	rbf	1.825
aals	rbf	1.0708
aals	rbf	1.56246
aals	rbf	3.54464
aals	rbf	3.24973
aals	rbf	1.0705
aals	rbf	1.71043
aals	rbf	2.81563
aals	rbf	2.1824
aals	rbf	2.24328
aals	rbf	1.04757
aals	rbf	2.27128
aals	rbf	1.73182
aals	rbf	2.71342
aals	rbf	1.32255
aals	rbf	2.69448
aals	rbf	2.00108
aals	rbf	1.29832
aals	rbf	0.900522
aals	rbf	0.967336
aals	rbf	1.72771
aals	rbf	0.844699
aals	rbf	3.13381
aals	rbf	2.07934
aals	rbf	2.23615
aals	rbf	1.6204
aals	rbf	0.728632
aals	rbf	1.62928
aals	rbf	3.23683
aals	rbf	2.83265
aals	rbf	3.39138
aals	rbf	1.67663
aals	rbf	2.98302
aals	rbf	1.92463
aals	rbf	1.48103
aals	rbf	3.10606
aals	rbf	1.3672
aals	rbf	2.20815
aals	rbf	4.3817
aals	rbf	3.09059
aals	rbf	1.16986
aals	rbf	2.33146
aals	rbf	1.44295
aals	rbf	1.5012
aals	rbf	3.37626
aals	rbf	1.53496
aals	rbf	1.36172
aals	rbf	2.02813
aals	rbf	1.46108
aals	rbf	1.70306
aals	rbf	4.59579
aals	rbf	3.45653
aals	rbf	2.01383
aals	rbf	3.819
aals	rbf	1.08842
aals	rbf	1.72371
aals	rbf	1.9644
aals	rbf	2.40064
aals	rbf	2.00422
aals	rbf	1.07844
aals	rbf	4.16087
aals	rbf	2.97711
aals	rbf	3.01584
aals	rbf	1.83512
aals	rbf	1.62337
aals	rbf	2.22406
aals	rbf	2.4148
aals	rbf	2.72804
aals	rbf	2.33748
aals	rbf	1.52287
aals	rbf	1.57421
aals	rbf	1.59371
aals	rbf	1.98378
aals	rbf	1.67991
aals	rbf	2.60417
aals	rbf	0.970592
aals	rbf	2.52754
aals	rbf	1.05439
aals	rbf	3.36112
aals	rbf	2.51297
aals	rbf	2.50852
aals	rbf	3.03154
aals	rbf	0.936037
aals	rbf	1.37383
aals	rbf	1.40799
aals	rbf	3.52741
aals	rbf	4.05946
aals	rbf	3.27155
aals	rbf	1.05176
aals	rbf	2.57785
aals	rbf	3.61348
aals	rbf	1.90883
aals	rbf	4.65588
aals	rbf	0.469572
aals	rbf	1.59699
aals	rbf	1.32584
aals	rbf	3.0115
aals	rbf	1.13971
aals	rbf	3.17645
aals	rbf	3.73306
aals	rbf	1.7184
aals	rbf	1.87878
aals	rbf	1.22497
aals	rbf	1.46218
aals	rbf	1.69555
aals	rbf	1.64392
aals	rbf	2.56544
aals	rbf	3.60809
aals	rbf	2.69056
aals	rbf	1.49309
aals	rbf	1.83677
aals	rbf	1.68098
aals	rbf	0.614034
aals	rbf	1.11999
aals	rbf	0.5153
aals	rbf	1.98483
aals	rbf	1.58249
aals	rbf	3.03317
aals	rbf	3.46416
aals	rbf	7.67639
aals	rbf	1.40202
aals	rbf	5.18596
aals	rbf	1.90572
aals	rbf	1.29814
aals	rbf	2.41095
aals	rbf	2.3737
aals	rbf	3.63562
aals	rbf	4.00649
aals	rbf	0.914464
aals	rbf	1.1625
aals	rbf	1.7794
aals	rbf	1.9176
aals	rbf	1.24649
aals	rbf	1.4586
aals	rbf	3.80057
aals	rbf	1.46288
aals	rbf	2.70031
aals	rbf	1.62421
aals	rbf	2.04368
aals	rbf	3.13082
aals	rbf	2.03544
aals	rbf	3.99262
aals	rbf	2.55836
aals	rbf	1.47245
aals	rbf	2.28178
aals	rbf	2.28141
aals	rbf	1.42606
aals	rbf	1.99862
aals	rbf	2.69759
aals	rbf	1.01968
aals	rbf	1.55578
aals	rbf	4.89675
aals	rbf	3.40364
aals	rbf	4.08755
aals	rbf	2.31233
aals	rbf	2.78845
aals	rbf	1.46527
aals	rbf	1.87526
aals	rbf	0.733904
aals	rbf	2.57578
aals	rbf	2.07227
aals	rbf	4.08765
aals	rbf	1.34753
aals	rbf	1.93641
aals	rbf	1.91775
aals	rbf	1.83214
aals	rbf	2.9107
aals	rbf	4.07411
aals	rbf	6.09597
aals	rbf	2.42866
aals	rbf	3.51576
aals	rbf	2.97121
aals	rbf	2.38777
aals	rbf	2.84776
aals	rbf	2.36076
aals	rbf	1.50748
aals	rbf	2.15226
aals	rbf	2.06349
aals	rbf	1.46238
aals	rbf	1.17574
aals	rbf	2.31901
aals	rbf	4.7057
aals	rbf	1.79242
aals	rbf	2.09659
aals	rbf	2.13489
aals	rbf	1.71184
aals	rbf	2.49259
aals	rbf	1.85157
aals	rbf	0.612177
aals	rbf	2.55874
aals	rbf	5.08746
aals	rbf	0.925891
aals	rbf	3.43657
aals	rbf	0.828753
aals	rbf	1.2329
aals	rbf	2.39609
aals	rbf	4.02805
aals	rbf	1.34004
aals	rbf	1.92729
aals	rbf	1.31793
aals	rbf	1.73835
aals	rbf	2.15084
aals	rbf	1.84659
aals	rbf	2.08327
aals	rbf	2.47976
aals	rbf	0.538481
aals	rbf	1.7954
aals	rbf	2.67521
aals	rbf	1.801
aals	rbf	2.33529
aals	rbf	1.66422
aals	rbf	2.17479
aals	rbf	2.61669
aals	rbf	1.95831
aals	rbf	2.02704
aals	rbf	2.65652
aals	rbf	2.05989
aals	rbf	2.58252
aals	rbf	3.62651
aals	rbf	1.54997
aals	rbf	1.29914
aals	rbf	0.945561
aals	rbf	2.65817
aals	rbf	2.19157
aals	rbf	1.64589
aals	rbf	1.93309
aals	rbf	8.93183
aals	rbf	1.33537
aals	rbf	1.5343
aals	rbf	0.864392
aals	rbf	3.98425
aals	rbf	3.0844
aals	rbf	3.13294
aals	rbf	4.16154
aals	rbf	2.10324
aals	rbf	2.642
aals	rbf	1.01361
aals	rbf	2.15169
aals	rbf	2.59504
aals	rbf	2.70854
aals	rbf	2.03671
aals	rbf	4.23071
aals	rbf	1.41445
aals	rbf	1.75423
aals	rbf	2.13385
aals	rbf	2.95438
aals	rbf	2.63712
aals	rbf	2.76599
aals	rbf	2.42732
aals	rbf	1.53575
aals	rbf	1.4908
aals	rbf	1.74874
aals	rbf	0.406931
aals	rbf	1.23825
aals	rbf	1.72993
aals	rbf	3.03437
aals	rbf	2.09582
aals	rbf	2.23304
aals	rbf	2.99457
aals	rbf	0.974271
aals	rbf	3.54284
aals	rbf	3.33949
aals	rbf	3.83086
aals	rbf	4.0212
aals	rbf	1.13463
aals	rbf	1.64786
aals	rbf	2.95175
aals	rbf	3.78413
aals	rbf	0.465745
aals	rbf	1.22968
aals	rbf	1.4343
aals	rbf	3.18587
aals	rbf	2.02266
aals	rbf	1.89573
aals	rbf	1.20773
aals	rbf	1.11359
aals	rbf	3.36558
aals	rbf	1.67463
aals	rbf	1.16316
aals	rbf	0.773581
aals	rbf	1.23638
aals	rbf	4.56401
aals	rbf	2.94079
aals	rbf	1.45043
aals	rbf	3.43379
aals	rbf	3.59085
aals	rbf	0.817966
aals	rbf	2.18994
aals	rbf	2.8467
aals	rbf	2.6613
aals	rbf	3.15991
aals	rbf	6.30516
aals	rbf	4.71387
aals	rbf	1.45636
aals	rbf	2.11418
aals	rbf	3.46446
aals	rbf	0.954955
aals	rbf	1.00466
aals	rbf	5.13715
aals	rbf	1.20715
aals	rbf	3.59723
aals	rbf	2.91469
aals	rbf	2.33959
aals	rbf	3.97617
aals	rbf	0.990775
aals	rbf	1.73322
aals	rbf	3.28303
aals	rbf	1.04096
aals	rbf	0.86128
aals	rbf	2.04506
aals	rbf	1.1614
aals	rbf	1.79585
aals	rbf	4.37784
aals	rbf	1.79747
aals	rbf	4.50147
aals	rbf	2.53502
aals	rbf	2.95021
aals	rbf	1.55725
aals	rbf	3.18498
aals	rbf	1.05891
aals	rbf	1.92537
aals	rbf	3.21891
aals	rbf	2.1824
aals	rbf	1.37589
aals	rbf	2.55009
aals	rbf	2.58713
aals	rbf	2.2954
aals	rbf	3.72975
aals	rbf	1.71997
aals	rbf	1.05681
aals	rbf	2.3251
aals	rbf	3.00595
aals	rbf	1.99203
aals	rbf	2.9656
aals	rbf	2.47812
aals	rbf	1.53337
aals	rbf	2.00861
aals	rbf	1.25933
aals	rbf	2.09562
aals	rbf	1.99861
aals	rbf	0.809861
aals	rbf	1.83605
aals	rbf	5.68109
aals	rbf	3.24562
aals	rbf	2.31874
aals	rbf	2.07407
aals	rbf	2.82193
aals	rbf	0.666148
aals	rbf	2.90687
aals	rbf	0.946688
aals	rbf	2.64046
aals	rbf	2.63569
aals	rbf	0.822004
aals	rbf	0.839645
aals	rbf	2.3006
aals	rbf	1.3157
aals	rbf	2.42445
aals	rbf	2.10194
aals	rbf	1.24653
aals	rbf	1.42662
aals	rbf	3.18401
aals	rbf	2.89092
aals	rbf	1.28233
aals	rbf	2.10067
aals	rbf	1.54716
aals	rbf	1.78684
aals	rbf	1.98411
aals	rbf	3.20307
aals	rbf	2.04615
aals	rbf	4.30505
aals	rbf	2.26371
aals	rbf	0.997584
aals	rbf	0.787773
aals	rbf	2.78866
aals	rbf	5.18518
aals	rbf	2.67705
aals	rbf	1.16332
aals	rbf	2.22331
aals	rbf	3.19552
aals	rbf	1.93295
aals	rbf	0.892945
aals	rbf	2.36542
aals	rbf	1.5814
aals	rbf	2.25761
aals	rbf	3.95049
aals	rbf	0.663715
aals	rbf	2.83962
aals	rbf	1.22249
aals	rbf	2.21789
aals	rbf	2.00323
aals	rbf	1.92905
aals	rbf	2.58293
aals	rbf	3.20226
aals	rbf	0.77627
aals	rbf	1.83991
aals	rbf	1.51883
aals	rbf	2.93401
aals	rbf	4.47634
aals	rbf	0.73543
aals	rbf	4.78329
aals	rbf	1.47914
aals	rbf	2.08567
aals	linear	3.56086
aals	linear	1.50887
aals	linear	3.72109
aals	linear	0.866264
aals	linear	2.84268
aals	linear	5.76158
aals	linear	2.3465
aals	linear	1.37806
aals	linear	2.01348
aals	linear	1.88555
aals	linear	3.38003
aals	linear	3.81969
aals	linear	1.15807
aals	linear	3.12448
aals	linear	2.25512
aals	linear	5.85374
aals	linear	2.29568
aals	linear	2.84833
aals	linear	2.67992
aals	linear	4.72665
aals	linear	2.53374
aals	linear	1.29852
aals	linear	1.14048
aals	linear	2.63462
aals	linear	2.9883
aals	linear	1.0391
aals	linear	2.08607
aals	linear	5.26188
aals	linear	2.49901
aals	linear	6.61077
aals	linear	2.22842
aals	linear	2.09862
aals	linear	1.59071
aals	linear	2.14529
aals	linear	2.07874
aals	linear	7.89125
aals	linear	3.40581
aals	linear	4.04939
aals	linear	5.3451
aals	linear	3.55909
aals	linear	3.36505
aals	linear	1.45742
aals	linear	3.74819
aals	linear	3.26308
aals	linear	1.56957
aals	linear	2.04093
aals	linear	1.42889
aals	linear	2.88675
aals	linear	3.8034
aals	linear	1.92264
aals	linear	2.06046
aals	linear	4.36949
aals	linear	5.28635
aals	linear	2.25131
aals	linear	1.46552
aals	linear	1.27611
aals	linear	2.17914
aals	linear	5.30114
aals	linear	4.93228
aals	linear	1.38306
aals	linear	2.14738
aals	linear	1.53342
aals	linear	3.12045
aals	linear	2.99292
aals	linear	2.69704
aals	linear	2.34732
aals	linear	1.55869
aals	linear	1.38491
aals	linear	2.36546
aals	linear	2.9474
aals	linear	2.71956
aals	linear	1.63296
aals	linear	2.6203
aals	linear	1.1368
aals	linear	1.06192
aals	linear	2.29113
aals	linear	4.43654
aals	linear	2.71219
aals	linear	2.5897
aals	linear	3.45014
aals	linear	0.785233
aals	linear	3.05638
aals	linear	1.9198
aals	linear	2.72038
aals	linear	3.40986
aals	linear	1.76517
aals	linear	4.48456
aals	linear	2.11713
aals	linear	1.90056
aals	linear	4.01836
aals	linear	1.34344
aals	linear	1.95762
aals	linear	4.71578
aals	linear	3.47009
aals	linear	1.87408
aals	linear	1.371
aals	linear	2.1794
aals	linear	2.55444
aals	linear	3.4947
aals	linear	1.54659
aals	linear	1.53739
aals	linear	1.9742
aals	linear	2.07257
aals	linear	1.64413
aals	linear	6.24842
aals	linear	5.01553
aals	linear	3.6282
aals	linear	5.18698
aals	linear	0.973647
aals	linear	1.80942
aals	linear	1.92341
aals	linear	2.6631
aals	linear	2.45679
aals	linear	0.460488
aals	linear	4.79973
aals	linear	2.97027
aals	linear	3.02181
aals	linear	2.52749
aals	linear	2.00304
aals	linear	4.01533
aals	linear	2.09823
aals	linear	6.95223
aals	linear	2.19469
aals	linear	1.59926
aals	linear	1.64766
aals	linear	1.59306
aals	linear	1.77913
aals	linear	1.46855
aals	linear	4.31756
aals	linear	1.46691
aals	linear	2.71302
aals	linear	2.48012
aals	linear	4.7845
aals	linear	3.25689
aals	linear	2.47397
aals	linear	5.14877
aals	linear	0.805074
aals	linear	1.09426
aals	linear	1.35639
aals	linear	4.59091
aals	linear	2.05816
aals	linear	5.21431
aals	linear	2.80671
aals	linear	2.31876
aals	linear	5.48251
aals	linear	2.06372
aals	linear	5.28281
aals	linear	1.06673
aals	linear	1.65288
aals	linear	1.5276
aals	linear	7.95722
aals	linear	1.12143
aals	linear	2.33662
aals	linear	3.3371
aals	linear	3.55676
aals	linear	2.81168
aals	linear	2.83565
aals	linear	3.38829
aals	linear	3.25363
aals	linear	5.76459
aals	linear	1.84876
aals	linear	3.6393
aals	linear	2.92041
aals	linear	2.63672
aals	linear	1.87828
aals	linear	1.71922
aals	linear	2.57141
aals	linear	1.51098
aals	linear	0.79788
aals	linear	3.95938
aals	linear	1.68965
aals	linear	3.57979
aals	linear	3.38798
aals	linear	7.13713
aals	linear	1.21064
aals	linear	4.72894
aals	linear	3.84464
aals	linear	2.21861
aals	linear	3.51293
aals	linear	3.58845
aals	linear	5.2692
aals	linear	3.89024
aals	linear	1.06064
aals	linear	1.63888
aals	linear	3.27103
aals	linear	3.14546
aals	linear	1.25428
aals	linear	1.63448
aals	linear	3.12415
aals	linear	1.40662
aals	linear	2.79254
aals	linear	1.50919
aals	linear	2.77226
aals	linear	2.9135
aals	linear	3.12539
aals	linear	3.72784
aals	linear	2.41397
aals	linear	1.47306
aals	linear	2.31545
aals	linear	2.38585
aals	linear	1.26753
aals	linear	4.37711
aals	linear	2.7726
aals	linear	2.64427
aals	linear	4.90786
aals	linear	3.87618
aals	linear	4.64939
aals	linear	3.84296
aals	linear	2.97959
aals	linear	0.378055
aals	linear	4.11881
aals	linear	1.80724
aals	linear	1.55384
aals	linear	3.00608
aals	linear	2.86439
aals	linear	5.34866
aals	linear	0.559887
aals	linear	3.34189
aals	linear	4.46751
aals	linear	1.71955
aals	linear	2.56923
aals	linear	2.25255
aals	linear	6.30715
aals	linear	2.79517
aals	linear	3.68814
aals	linear	5.18065
aals	linear	2.73697
aals	linear	3.73888
aals	linear	2.66941
aals	linear	2.4156
aals	linear	2.76174
aals	linear	1.63543
aals	linear	1.84955
aals	linear	0.953765
aals	linear	3.48931
aals	linear	4.97098
aals	linear	1.81302
aals	linear	2.11046
aals	linear	2.17118
aals	linear	3.32669
aals	linear	2.67095
aals	linear	2.56414
aals	linear	2.84526
aals	linear	1.0776
aals	linear	6.0025
aals	linear	0.990428
aals	linear	4.4654
aals	linear	1.55359
aals	linear	2.43013
aals	linear	2.76541
aals	linear	4.68977
aals	linear	2.4251
aals	linear	5.43529
aals	linear	3.94096
aals	linear	2.24476
aals	linear	2.12323
aals	linear	3.02752
aals	linear	1.52641
aals	linear	3.65468
aals	linear	0.325416
aals	linear	2.08116
aals	linear	3.14273
aals	linear	1.90057
aals	linear	2.24667
aals	linear	3.86002
aals	linear	4.63499
aals	linear	2.64279
aals	linear	2.50319
aals	linear	3.62133
aals	linear	4.01801
aals	linear	4.5488
aals	linear	2.65076
aals	linear	4.05922
aals	linear	1.33585
aals	linear	1.33516
aals	linear	1.01949
aals	linear	4.07476
aals	linear	2.93842
aals	linear	2.45037
aals	linear	2.18625
aals	linear	6.75042
aals	linear	1.59505
aals	linear	1.58413
aals	linear	1.00504
aals	linear	4.51847
aals	linear	3.14861
aals	linear	3.67578
aals	linear	4.0335
aals	linear	2.17851
aals	linear	3.27044
aals	linear	1.10375
aals	linear	4.87218
aals	linear	3.03524
aals	linear	2.6956
aals	linear	2.47367
aals	linear	4.37453
aals	linear	4.53218
aals	linear	4.00214
aals	linear	2.18573
aals	linear	3.58297
aals	linear	3.19256
aals	linear	3.84332
aals	linear	2.41627
aals	linear	0.944717
aals	linear	3.01963
aals	linear	1.6955
aals	linear	2.82021
aals	linear	2.21627
aals	linear	3.06228
aals	linear	2.37732
aals	linear	1.33413
aals	linear	3.52355
aals	linear	3.22575
aals	linear	4.87749
aals	linear	3.34653
aals	linear	3.6911
aals	linear	3.41382
aals	linear	5.07762
aals	linear	0.239702
aals	linear	1.98369
aals	linear	5.16045
aals	linear	3.87114
aals	linear	0.540581
aals	linear	4.22087
aals	linear	1.52859
aals	linear	3.20583
aals	linear	2.96409
aals	linear	1.93806
aals	linear	1.07541
aals	linear	2.52919
aals	linear	4.28799
aals	linear	3.7763
aals	linear	0.786272
aals	linear	2.08113
aals	linear	1.29617
aals	linear	8.18948
aals	linear	4.05449
aals	linear	1.56761
aals	linear	5.61408
aals	linear	3.68609
aals	linear	0.858192
aals	linear	2.31003
aals	linear	3.1007
aals	linear	2.95154
aals	linear	3.64299
aals	linear	6.21891
aals	linear	5.33899
aals	linear	1.76617
aals	linear	2.05192
aals	linear	2.57429
aals	linear	0.986779
aals	linear	1.8145
aals	linear	4.219
aals	linear	3.84514
aals	linear	3.78503
aals	linear	2.26189
aals	linear	2.62532
aals	linear	4.28923
aals	linear	1.0457
aals	linear	2.37086
aals	linear	3.07216
aals	linear	3.01496
aals	linear	3.80328
aals	linear	2.07695
aals	linear	1.73355
aals	linear	1.55351
aals	linear	4.10301
aals	linear	1.76497
aals	linear	4.79571
aals	linear	2.10098
aals	linear	2.25031
aals	linear	1.10035
aals	linear	2.74574
aals	linear	0.924458
aals	linear	2.72801
aals	linear	2.94196
aals	linear	3.29842
aals	linear	1.38331
aals	linear	1.01051
aals	linear	2.73523
aals	linear	3.59553
aals	linear	5.69001
aals	linear	2.14531
aals	linear	2.29673
aals	linear	2.20999
aals	linear	2.31715
aals	linear	1.53505
aals	linear	1.00002
aals	linear	2.50964
aals	linear	2.01539
aals	linear	2.03615
aals	linear	1.47891
aals	linear	3.41518
aals	linear	3.02848
aals	linear	0.304432
aals	linear	1.82816
aals	linear	4.41361
aals	linear	3.91274
aals	linear	3.10581
aals	linear	1.82752
aals	linear	2.82349
aals	linear	4.44378
aals	linear	4.31836
aals	linear	1.70299
aals	linear	4.58964
aals	linear	2.20036
aals	linear	3.00811
aals	linear	0.879613
aals	linear	2.37033
aals	linear	3.85546
aals	linear	3.94237
aals	linear	2.86514
aals	linear	1.19077
aals	linear	2.40086
aals	linear	5.59575
aals	linear	2.38823
aals	linear	2.08246
aals	linear	2.54999
aals	linear	2.20073
aals	linear	2.07415
aals	linear	1.34985
aals	linear	4.19184
aals	linear	1.06986
aals	linear	6.10757
aals	linear	3.65348
aals	linear	1.86575
aals	linear	2.26556
aals	linear	3.8112
aals	linear	6.32644
aals	linear	2.5127
aals	linear	1.14649
aals	linear	1.9176
aals	linear	2.47966
aals	linear	1.93766
aals	linear	1.044
aals	linear	2.85795
aals	linear	2.98539
aals	linear	2.15911
aals	linear	4.93234
aals	linear	1.0591
aals	linear	2.77968
aals	linear	1.08598
aals	linear	2.86852
aals	linear	1.12389
aals	linear	2.39408
aals	linear	2.38801
aals	linear	3.51214
aals	linear	3.25673
aals	linear	1.12462
aals	linear	1.80921
aals	linear	3.62658
aals	linear	3.39058
aals	linear	0.980031
aals	linear	5.60749
aals	linear	1.36307
aals	linear	2.21522
aals	slope	2.94693
aals	slope	1.05399
aals	slope	3.24231
aals	slope	0.732131
aals	slope	2.54304
aals	slope	5.43507
aals	slope	1.74935
aals	slope	1.08179
aals	slope	1.51863
aals	slope	1.88057
aals	slope	3.3113
aals	slope	3.61924
aals	slope	1.04313
aals	slope	1.64083
aals	slope	2.20146
aals	slope	5.40995
aals	slope	2.0901
aals	slope	0.834551
aals	slope	2.14941
aals	slope	1.6688
aals	slope	0.642377
aals	slope	0.868188
aals	slope	1.07676
aals	slope	1.60958
aals	slope	2.81256
aals	slope	1.02877
aals	slope	1.67896
aals	slope	5.1596
aals	slope	0.717981
aals	slope	4.36127
aals	slope	1.96535
aals	slope	1.81381
aals	slope	0.792654
aals	slope	1.51651
aals	slope	1.94971
aals	slope	5.98968
aals	slope	2.78964
aals	slope	2.72788
aals	slope	4.63698
aals	slope	3.46692
aals	slope	1.75363
aals	slope	1.4139
aals	slope	0.795596
aals	slope	2.55863
aals	slope	1.20457
aals	slope	1.93444
aals	slope	1.20083
aals	slope	2.76033
aals	slope	2.545
aals	slope	1.07579
aals	slope	1.73379
aals	slope	4.28019
aals	slope	4.11417
aals	slope	2.06635
aals	slope	1.37042
aals	slope	1.0343
aals	slope	1.65632
aals	slope	4.16099
aals	slope	3.94899
aals	slope	0.283146
aals	slope	1.36849
aals	slope	1.21045
aals	slope	2.56227
aals	slope	2.30948
aals	slope	0.882494
aals	slope	2.22763
aals	slope	1.43091
aals	slope	1.18277
aals	slope	1.95976
aals	slope	2.60807
aals	slope	2.15201
aals	slope	1.34341
aals	slope	2.29662
aals	slope	0.530179
aals	slope	0.648551
aals	slope	1.04475
aals	slope	3.13412
aals	slope	2.08514
aals	slope	1.60656
aals	slope	2.90712
aals	slope	0.629073
aals	slope	2.71554
aals	slope	1.74774
aals	slope	2.57466
aals	slope	3.14527
aals	slope	1.55755
aals	slope	4.09333
aals	slope	1.5164
aals	slope	1.87066
aals	slope	2.23708
aals	slope	1.26857
aals	slope	0.983456
aals	slope	4.34394
aals	slope	3.34999
aals	slope	1.75869
aals	slope	0.944816
aals	slope	0.487154
aals	slope	0.74554
aals	slope	3.21152
aals	slope	1.45201
aals	slope	0.80599
aals	slope	1.89019
aals	slope	1.72822
aals	slope	1.62747
aals	slope	5.99479
aals	slope	4.37685
aals	slope	0.834948
aals	slope	4.62562
aals	slope	0.920898
aals	slope	1.61372
aals	slope	1.90999
aals	slope	2.56888
aals	slope	1.77343
aals	slope	0.414696
aals	slope	3.77033
aals	slope	2.58353
aals	slope	2.68565
aals	slope	2.48381
aals	slope	1.66417
aals	slope	3.43251
aals	slope	1.82096
aals	slope	5.93907
aals	slope	0.946258
aals	slope	1.57773
aals	slope	1.59494
aals	slope	1.43938
aals	slope	1.68154
aals	slope	1.44423
aals	slope	2.55123
aals	slope	1.28678
aals	slope	1.29984
aals	slope	1.82254
aals	slope	3.7977
aals	slope	3.14293
aals	slope	2.46719
aals	slope	4.58015
aals	slope	0.582192
aals	slope	0.30418
aals	slope	1.35218
aals	slope	3.52363
aals	slope	1.40903
aals	slope	3.57766
aals	slope	0.113406
aals	slope	1.69421
aals	slope	3.85043
aals	slope	1.79882
aals	slope	4.97696
aals	slope	0.353588
aals	slope	1.06226
aals	slope	1.28065
aals	slope	7.91884
aals	slope	0.548638
aals	slope	2.17407
aals	slope	3.14203
aals	slope	2.18278
aals	slope	1.88561
aals	slope	2.09282
aals	slope	3.11567
aals	slope	3.22651
aals	slope	5.37291
aals	slope	0.748541
aals	slope	3.18805
aals	slope	2.16726
aals	slope	2.15654
aals	slope	0.88461
aals	slope	1.24267
aals	slope	2.37444
aals	slope	1.11158
aals	slope	0.615369
aals	slope	2.97233
aals	slope	1.09202
aals	slope	3.30071
aals	slope	2.92627
aals	slope	6.67796
aals	slope	1.05699
aals	slope	4.25161
aals	slope	1.59694
aals	slope	1.51982
aals	slope	2.42143
aals	slope	2.34686
aals	slope	4.71009
aals	slope	3.87069
aals	slope	0.756559
aals	slope	1.22902
aals	slope	2.28084
aals	slope	2.79834
aals	slope	1.12746
aals	slope	1.25657
aals	slope	2.31918
aals	slope	1.35585
aals	slope	2.52303
aals	slope	1.07041
aals	slope	1.62222
aals	slope	2.89903
aals	slope	1.9109
aals	slope	3.72775
aals	slope	1.0552
aals	slope	1.45544
aals	slope	1.87462
aals	slope	1.94099
aals	slope	1.23765
aals	slope	3.74924
aals	slope	2.7668
aals	slope	2.01376
aals	slope	3.91568
aals	slope	2.91041
aals	slope	3.86002
aals	slope	3.70976
aals	slope	2.57016
aals	slope	0.353114
aals	slope	2.22354
aals	slope	1.77735
aals	slope	0.873916
aals	slope	2.53086
aals	slope	2.40778
aals	slope	5.23281
aals	slope	0.546481
aals	slope	3.01536
aals	slope	3.67575
aals	slope	1.70177
aals	slope	1.58311
aals	slope	0.611451
aals	slope	5.95064
aals	slope	1.86359
aals	slope	3.07393
aals	slope	4.01201
aals	slope	2.14295
aals	slope	3.63491
aals	slope	2.09682
aals	slope	2.26991
aals	slope	2.12919
aals	slope	1.10025
aals	slope	1.79626
aals	slope	0.849166
aals	slope	3.23376
aals	slope	4.36428
aals	slope	0.893083
aals	slope	2.09844
aals	slope	2.0726
aals	slope	1.88929
aals	slope	2.13128
aals	slope	0.345321
aals	slope	1.67513
aals	slope	1.04861
aals	slope	5.93034
aals	slope	0.92857
aals	slope	3.66349
aals	slope	0.543028
aals	slope	1.00988
aals	slope	2.48361
aals	slope	2.31158
aals	slope	1.73416
aals	slope	4.79542
aals	slope	2.7363
aals	slope	1.70527
aals	slope	1.93925
aals	slope	1.0125
aals	slope	1.47762
aals	slope	3.52524
aals	slope	0.0871201
aals	slope	1.39408
aals	slope	1.77022
aals	slope	1.81353
aals	slope	1.2331
aals	slope	3.24459
aals	slope	4.25274
aals	slope	2.43208
aals	slope	1.50757
aals	slope	2.53671
aals	slope	3.28493
aals	slope	3.15717
aals	slope	2.33918
aals	slope	3.07
aals	slope	1.27243
aals	slope	1.18539
aals	slope	0.948818
aals	slope	3.41199
aals	slope	2.66386
aals	slope	2.28766
aals	slope	2.17074
aals	slope	6.24654
aals	slope	0.500476
aals	slope	1.31856
aals	slope	0.860037
aals	slope	2.30716
aals	slope	2.26225
aals	slope	0.847765
aals	slope	3.94622
aals	slope	2.07487
aals	slope	2.83484
aals	slope	0.927332
aals	slope	3.10841
aals	slope	2.7653
aals	slope	2.6067
aals	slope	2.31233
aals	slope	3.86087
aals	slope	3.95094
aals	slope	3.78579
aals	slope	2.1027
aals	slope	3.25689
aals	slope	0.796878
aals	slope	3.57791
aals	slope	2.38878
aals	slope	0.794611
aals	slope	2.46492
aals	slope	1.60528
aals	slope	1.72957
aals	slope	1.48743
aals	slope	2.94813
aals	slope	0.732032
aals	slope	0.543955
aals	slope	2.96478
aals	slope	2.63058
aals	slope	4.44209
aals	slope	3.27253
aals	slope	3.43312
aals	slope	3.342
aals	slope	3.63967
aals	slope	0.23435
aals	slope	1.50156
aals	slope	2.60315
aals	slope	2.5356
aals	slope	0.478543
aals	slope	3.23254
aals	slope	0.738955
aals	slope	2.43592
aals	slope	2.30627
aals	slope	1.31453
aals	slope	1.01588
aals	slope	1.54415
aals	slope	3.62932
aals	slope	3.47466
aals	slope	0.37959
aals	slope	0.764182
aals	slope	1.08321
aals	slope	5.5766
aals	slope	2.81205
aals	slope	1.49159
aals	slope	4.53856
aals	slope	3.21555
aals	slope	0.467386
aals	slope	1.87628
aals	slope	2.59889
aals	slope	2.34134
aals	slope	3.63867
aals	slope	2.34731
aals	slope	5.17864
aals	slope	1.32914
aals	slope	1.80626
aals	slope	2.52907
aals	slope	0.550954
aals	slope	1.6234
aals	slope	3.15005
aals	slope	3.16835
aals	slope	2.85334
aals	slope	1.8696
aals	slope	2.1643
aals	slope	3.77893
aals	slope	0.987208
aals	slope	2.27889
aals	slope	3.06383
aals	slope	2.42686
aals	slope	0.683211
aals	slope	1.6139
aals	slope	1.68063
aals	slope	1.28169
aals	slope	3.49905
aals	slope	1.72073
aals	slope	4.11632
aals	slope	1.75667
aals	slope	1.76335
aals	slope	1.01182
aals	slope	2.58344
aals	slope	0.748322
aals	slope	2.54533
aals	slope	2.51566
aals	slope	2.35914
aals	slope	1.10327
aals	slope	1.00084
aals	slope	2.66762
aals	slope	2.79036
aals	slope	4.82436
aals	slope	0.852718
aals	slope	2.01112
aals	slope	1.83654
aals	slope	1.90934
aals	slope	1.19928
aals	slope	0.888857
aals	slope	2.40499
aals	slope	1.13674
aals	slope	1.27201
aals	slope	1.41941
aals	slope	1.92562
aals	slope	1.48006
aals	slope	0.28701
aals	slope	1.43285
aals	slope	4.41264
aals	slope	3.23717
aals	slope	1.18421
aals	slope	1.77275
aals	slope	2.13242
aals	slope	3.51776
aals	slope	3.62401
aals	slope	0.5177
aals	slope	4.13917
aals	slope	1.79899
aals	slope	1.22104
aals	slope	0.572078
aals	slope	1.87668
aals	slope	0.954451
aals	slope	3.55303
aals	slope	1.46504
aals	slope	1.12394
aals	slope	1.44515
aals	slope	5.1932
aals	slope	2.21964
aals	slope	1.46002
aals	slope	1.67186
aals	slope	1.47996
aals	slope	1.18106
aals	slope	1.08247
aals	slope	3.2352
aals	slope	1.0459
aals	slope	5.02044
aals	slope	3.01039
aals	slope	0.674
aals	slope	1.60444
aals	slope	2.64315
aals	slope	5.46966
aals	slope	2.17657
aals	slope	1.06689
aals	slope	1.71938
aals	slope	2.09522
aals	slope	1.43175
aals	slope	0.709862
aals	slope	2.80778
aals	slope	1.58604
aals	slope	2.12765
aals	slope	2.69156
aals	slope	0.393929
aals	slope	2.10913
aals	slope	1.01373
aals	slope	2.6895
aals	slope	1.06852
aals	slope	1.98206
aals	slope	2.32545
aals	slope	3.22822
aals	slope	2.28172
aals	slope	0.852734
aals	slope	1.37391
aals	slope	2.7275
aals	slope	3.2255
aals	slope	0.583114
aals	slope	4.55931
aals	slope	1.28533
aals	slope	1.90066
aals	sigmoid	1.36984
aals	sigmoid	0.732105
aals	sigmoid	3.79242
aals	sigmoid	0.962748
aals	sigmoid	1.06142
aals	sigmoid	3.01796
aals	sigmoid	2.33403
aals	sigmoid	1.01618
aals	sigmoid	1.95469
aals	sigmoid	2.55027
aals	sigmoid	3.88845
aals	sigmoid	2.4397
aals	sigmoid	1.82391
aals	sigmoid	0.418184
aals	sigmoid	2.11105
aals	sigmoid	5.11677
aals	sigmoid	1.57192
aals	sigmoid	1.13393
aals	sigmoid	0.864503
aals	sigmoid	1.24249
aals	sigmoid	1.36953
aals	sigmoid	1.38534
aals	sigmoid	1.59693
aals	sigmoid	1.68947
aals	sigmoid	3.33031
aals	sigmoid	1.79712
aals	sigmoid	1.5426
aals	sigmoid	4.86746
aals	sigmoid	0.798404
aals	sigmoid	1.66387
aals	sigmoid	2.11309
aals	sigmoid	2.99155
aals	sigmoid	1.64644
aals	sigmoid	2.0798
aals	sigmoid	2.16856
aals	sigmoid	5.70626
aals	sigmoid	2.72111
aals	sigmoid	0.206372
aals	sigmoid	2.38047
aals	sigmoid	2.33539
aals	sigmoid	2.81584
aals	sigmoid	1.81934
aals	sigmoid	1.95255
aals	sigmoid	2.99245
aals	sigmoid	2.19358
aals	sigmoid	1.63381
aals	sigmoid	1.16229
aals	sigmoid	2.92664
aals	sigmoid	2.24744
aals	sigmoid	1.92461
aals	sigmoid	1.09251
aals	sigmoid	1.97072
aals	sigmoid	1.35003
aals	sigmoid	0.866665
aals	sigmoid	1.3047
aals	sigmoid	1.29807
aals	sigmoid	1.53164
aals	sigmoid	0.345797
aals	sigmoid	2.21387
aals	sigmoid	0.775331
aals	sigmoid	2.18148
aals	sigmoid	2.38204
aals	sigmoid	3.14209
aals	sigmoid	2.90462
aals	sigmoid	1.18321
aals	sigmoid	1.69015
aals	sigmoid	1.68459
aals	sigmoid	1.71256
aals	sigmoid	0.996192
aals	sigmoid	1.27009
aals	sigmoid	2.07718
aals	sigmoid	2.15294
aals	sigmoid	3.24135
aals	sigmoid	0.674557
aals	sigmoid	1.33229
aals	sigmoid	2.29632
aals	sigmoid	3.82639
aals	sigmoid	2.42056
aals	sigmoid	1.23006
aals	sigmoid	1.58298
aals	sigmoid	1.73598
aals	sigmoid	1.39315
aals	sigmoid	2.7439
aals	sigmoid	2.99013
aals	sigmoid	2.46919
aals	sigmoid	0.828526
aals	sigmoid	2.61258
aals	sigmoid	1.36665
aals	sigmoid	2.81651
aals	sigmoid	2.13701
aals	sigmoid	1.62695
aals	sigmoid	1.2678
aals	sigmoid	2.42241
aals	sigmoid	1.92063
aals	sigmoid	0.915798
aals	sigmoid	0.982889
aals	sigmoid	0.683446
aals	sigmoid	0.646645
aals	sigmoid	2.79418
aals	sigmoid	1.44809
aals	sigmoid	1.28786
aals	sigmoid	2.03822
aals	sigmoid	1.67262
aals	sigmoid	1.70012
aals	sigmoid	4.19509
aals	sigmoid	1.33189
aals	sigmoid	1.52743
aals	sigmoid	3.65486
aals	sigmoid	1.39676
aals	sigmoid	1.99099
aals	sigmoid	2.14064
aals	sigmoid	1.17908
aals	sigmoid	1.68794
aals	sigmoid	0.995196
aals	sigmoid	4.47284
aals	sigmoid	2.92051
aals	sigmoid	3.18256
aals	sigmoid	3.03261
aals	sigmoid	2.60201
aals	sigmoid	1.32846
aals	sigmoid	1.95561
aals	sigmoid	0.449031
aals	sigmoid	0.996312
aals	sigmoid	1.96189
aals	sigmoid	0.974874
aals	sigmoid	1.85545
aals	sigmoid	2.096
aals	sigmoid	1.74855
aals	sigmoid	2.67629
aals	sigmoid	1.96024
aals	sigmoid	2.16551
aals	sigmoid	2.48886
aals	sigmoid	3.3119
aals	sigmoid	0.377812
aals	sigmoid	2.83338
aals	sigmoid	5.12539
aals	sigmoid	1.92288
aals	sigmoid	0.921841
aals	sigmoid	1.54725
aals	sigmoid	3.86003
aals	sigmoid	1.5121
aals	sigmoid	3.85792
aals	sigmoid	1.22846
aals	sigmoid	2.02499
aals	sigmoid	3.63151
aals	sigmoid	2.7676
aals	sigmoid	4.23859
aals	sigmoid	1.63573
aals	sigmoid	1.51089
aals	sigmoid	1.85119
aals	sigmoid	2.68306
aals	sigmoid	1.22189
aals	sigmoid	2.89556
aals	sigmoid	4.07635
aals	sigmoid	2.84913
aals	sigmoid	2.39739
aals	sigmoid	0.93031
aals	sigmoid	3.89049
aals	sigmoid	0.945801
aals	sigmoid	2.65409
aals	sigmoid	1.46937
aals	sigmoid	0.498177
aals	sigmoid	2.13413
aals	sigmoid	2.85238
aals	sigmoid	1.32283
aals	sigmoid	1.47211
aals	sigmoid	3.25699
aals	sigmoid	1.317
aals	sigmoid	1.32935
aals	sigmoid	1.5808
aals	sigmoid	1.48755
aals	sigmoid	2.28577
aals	sigmoid	3.3971
aals	sigmoid	0.524887
aals	sigmoid	1.64031
aals	sigmoid	4.10132
aals	sigmoid	2.18056
aals	sigmoid	1.70439
aals	sigmoid	1.57374
aals	sigmoid	3.2645
aals	sigmoid	1.88142
aals	sigmoid	3.78237
aals	sigmoid	1.17801
aals	sigmoid	2.03076
aals	sigmoid	0.488462
aals	sigmoid	1.87985
aals	sigmoid	0.638512
aals	sigmoid	1.24076
aals	sigmoid	0.679705
aals	sigmoid	1.71045
aals	sigmoid	3.16736
aals	sigmoid	1.87665
aals	sigmoid	1.85775
aals	sigmoid	3.32754
aals	sigmoid	2.85338
aals	sigmoid	3.74579
aals	sigmoid	1.32356
aals	sigmoid	1.72162
aals	sigmoid	0.670491
aals	sigmoid	2.17304
aals	sigmoid	2.12417
aals	sigmoid	1.01623
aals	sigmoid	2.77364
aals	sigmoid	3.01593
aals	sigmoid	4.67911
aals	sigmoid	3.94947
aals	sigmoid	2.28226
aals	sigmoid	4.15949
aals	sigmoid	0.905535
aals	sigmoid	1.07946
aals	sigmoid	3.25735
aals	sigmoid	1.93451
aals	sigmoid	1.00601
aals	sigmoid	3.13864
aals	sigmoid	3.13126
aals	sigmoid	3.05168
aals	sigmoid	0.851406
aals	sigmoid	3.53683
aals	sigmoid	4.10029
aals	sigmoid	2.48998
aals	sigmoid	2.07955
aals	sigmoid	1.18454
aals	sigmoid	6.09775
aals	sigmoid	1.14859
aals	sigmoid	3.9294
aals	sigmoid	4.4052
aals	sigmoid	1.89258
aals	sigmoid	3.03776
aals	sigmoid	0.860661
aals	sigmoid	1.24243
aals	sigmoid	3.06208
aals	sigmoid	1.88282
aals	sigmoid	2.16124
aals	sigmoid	0.46849
aals	sigmoid	1.479
aals	sigmoid	2.2402
aals	sigmoid	0.849663
aals	sigmoid	2.27457
aals	sigmoid	2.29295
aals	sigmoid	2.66901
aals	sigmoid	2.41903
aals	sigmoid	1.1882
aals	sigmoid	2.44131
aals	sigmoid	1.46748
aals	sigmoid	2.38104
aals	sigmoid	1.02227
aals	sigmoid	1.59553
aals	sigmoid	2.13987
aals	sigmoid	1.60446
aals	sigmoid	1.67811
aals	sigmoid	1.57736
aals	sigmoid	1.57327
aals	sigmoid	4.91117
aals	sigmoid	0.925536
aals	sigmoid	1.12566
aals	sigmoid	2.13946
aals	sigmoid	0.405427
aals	sigmoid	1.6738
aals	sigmoid	0.198565
aals	sigmoid	0.940518
aals	sigmoid	1.9075
aals	sigmoid	1.12823
aals	sigmoid	2.70522
aals	sigmoid	1.56796
aals	sigmoid	1.0283
aals	sigmoid	1.4461
aals	sigmoid	1.0442
aals	sigmoid	1.08235
aals	sigmoid	3.39332
aals	sigmoid	0.779001
aals	sigmoid	3.23225
aals	sigmoid	2.67754
aals	sigmoid	2.29516
aals	sigmoid	0.596066
aals	sigmoid	1.72007
aals	sigmoid	1.03888
aals	sigmoid	2.54975
aals	sigmoid	3.55433
aals	sigmoid	2.55686
aals	sigmoid	2.93396
aals	sigmoid	2.94896
aals	sigmoid	1.78112
aals	sigmoid	1.02627
aals	sigmoid	0.754022
aals	sigmoid	1.90188
aals	sigmoid	2.13771
aals	sigmoid	1.9261
aals	sigmoid	1.10072
aals	sigmoid	1.73545
aals	sigmoid	2.0507
aals	sigmoid	1.39986
aals	sigmoid	3.9868
aals	sigmoid	2.3646
aals	sigmoid	2.86947
aals	sigmoid	2.48644
aals	sigmoid	2.31172
aals	sigmoid	1.08023
aals	sigmoid	1.69496
aals	sigmoid	1.13817
aals	sigmoid	2.05721
aals	sigmoid	2.14432
aals	sigmoid	0.387596
aals	sigmoid	2.98377
aals	sigmoid	1.59407
aals	sigmoid	1.2455
aals	sigmoid	1.59408
aals	sigmoid	2.85197
aals	sigmoid	2.10049
aals	sigmoid	3.47141
aals	sigmoid	1.8426
aals	sigmoid	1.2421
aals	sigmoid	1.79969
aals	sigmoid	3.30292
aals	sigmoid	4.71405
aals	sigmoid	3.94698
aals	sigmoid	2.78747
aals	sigmoid	0.523545
aals	sigmoid	4.2546
aals	sigmoid	1.38037
aals	sigmoid	1.7067
aals	sigmoid	2.87951
aals	sigmoid	1.05569
aals	sigmoid	0.977081
aals	sigmoid	0.420099
aals	sigmoid	1.64141
aals	sigmoid	1.50841
aals	sigmoid	2.14603
aals	sigmoid	0.59599
aals	sigmoid	1.57117
aals	sigmoid	0.408783
aals	sigmoid	3.13934
aals	sigmoid	3.95636
aals	sigmoid	1.87558
aals	sigmoid	2.36906
aals	sigmoid	1.41934
aals	sigmoid	1.25826
aals	sigmoid	2.60097
aals	sigmoid	1.62783
aals	sigmoid	0.575959
aals	sigmoid	3.67509
aals	sigmoid	0.810469
aals	sigmoid	0.888778
aals	sigmoid	2.65648
aals	sigmoid	2.2144
aals	sigmoid	4.20228
aals	sigmoid	0.749522
aals	sigmoid	0.973297
aals	sigmoid	1.69269
aals	sigmoid	1.38815
aals	sigmoid	3.18771
aals	sigmoid	0.888997
aals	sigmoid	0.763945
aals	sigmoid	4.12055
aals	sigmoid	3.80621
aals	sigmoid	2.97755
aals	sigmoid	0.670501
aals	sigmoid	2.68952
aals	sigmoid	3.28708
aals	sigmoid	0.650449
aals	sigmoid	1.30391
aals	sigmoid	3.40038
aals	sigmoid	3.50263
aals	sigmoid	1.03658
aals	sigmoid	1.81047
aals	sigmoid	2.4445
aals	sigmoid	1.25147
aals	sigmoid	3.09469
aals	sigmoid	2.27069
aals	sigmoid	1.7762
aals	sigmoid	2.31101
aals	sigmoid	1.8377
aals	sigmoid	1.36768
aals	sigmoid	2.55
aals	sigmoid	1.48443
aals	sigmoid	2.78117
aals	sigmoid	3.04095
aals	sigmoid	2.8141
aals	sigmoid	1.351
aals	sigmoid	1.88488
aals	sigmoid	2.86034
aals	sigmoid	1.83741
aals	sigmoid	1.22924
aals	sigmoid	1.30579
aals	sigmoid	0.697559
aals	sigmoid	0.732985
aals	sigmoid	0.927442
aals	sigmoid	1.75514
aals	sigmoid	2.17314
aals	sigmoid	1.98494
aals	sigmoid	1.47328
aals	sigmoid	1.91622
aals	sigmoid	1.66791
aals	sigmoid	2.35474
aals	sigmoid	2.31552
aals	sigmoid	0.758957
aals	sigmoid	1.84572
aals	sigmoid	4.91109
aals	sigmoid	1.31647
aals	sigmoid	1.83004
aals	sigmoid	2.45197
aals	sigmoid	1.67509
aals	sigmoid	3.0177
aals	sigmoid	1.21172
aals	sigmoid	0.915477
aals	sigmoid	1.94583
aals	sigmoid	1.32554
aals	sigmoid	1.18169
aals	sigmoid	0.56182
aals	sigmoid	2.35187
aals	sigmoid	1.67079
aals	sigmoid	2.15425
aals	sigmoid	1.8493
aals	sigmoid	1.17145
aals	sigmoid	1.13618
aals	sigmoid	1.89674
aals	sigmoid	2.74252
aals	sigmoid	0.994132
aals	sigmoid	1.69891
aals	sigmoid	2.05258
aals	sigmoid	1.30246
aals	sigmoid	1.9648
aals	sigmoid	1.29983
aals	sigmoid	2.30349
aals	sigmoid	2.70025
aals	sigmoid	1.68615
aals	sigmoid	1.63368
aals	sigmoid	0.636893
aals	sigmoid	1.9185
aals	sigmoid	1.27228
aals	sigmoid	1.64723
aals	sigmoid	1.26232
aals	sigmoid	2.40978
aals	sigmoid	2.25851
aals	sigmoid	1.80742
aals	sigmoid	1.22134
aals	sigmoid	1.9267
aals	sigmoid	2.0513
aals	sigmoid	2.82776
aals	sigmoid	3.07097
aals	sigmoid	1.63199
aals	sigmoid	2.85884
aals	sigmoid	1.40538
aals	sigmoid	2.56271
aals	sigmoid	2.6232
aals	sigmoid	2.1964
aals	sigmoid	3.00479
aals	sigmoid	2.88439
aals	sigmoid	2.1381
aals	sigmoid	0.353102
aals	sigmoid	1.31921
aals	sigmoid	0.827985
aals	sigmoid	1.69098
aals	sigmoid	0.560288
aals	sigmoid	1.94865
aals	sigmoid	2.44689
aals	sigmoid	0.281527
ceft	rbf	1.62677
ceft	rbf	2.87185
ceft	rbf	2.53166
ceft	rbf	3.99401
ceft	rbf	6.49498
ceft	rbf	1.68942
ceft	rbf	3.81928
ceft	rbf	1.89577
ceft	rbf	2.22814
ceft	rbf	1.63031
ceft	rbf	2.34707
ceft	rbf	1.70472
ceft	rbf	3.98905
ceft	rbf	3.93182
ceft	rbf	2.36787
ceft	rbf	2.49625
ceft	rbf	2.37749
ceft	rbf	2.11061
ceft	rbf	2.58838
ceft	rbf	2.9986
ceft	rbf	1.81386
ceft	rbf	2.22551
ceft	rbf	5.1136
ceft	rbf	2.57068
ceft	rbf	2.32406
ceft	rbf	2.72447
ceft	rbf	1.75885
ceft	rbf	3.3166
ceft	rbf	2.72102
ceft	rbf	1.88455
ceft	rbf	1.91335
ceft	rbf	2.40223
ceft	rbf	3.36874
ceft	rbf	2.81433
ceft	rbf	2.36789
ceft	rbf	1.52587
ceft	rbf	2.39573
ceft	rbf	3.16219
ceft	rbf	3.13316
ceft	rbf	3.76839
ceft	rbf	2.03905
ceft	rbf	2.277
ceft	rbf	3.80231
ceft	rbf	2.52067
ceft	rbf	2.60746
ceft	rbf	2.36042
ceft	rbf	2.79931
ceft	rbf	1.98559
ceft	rbf	2.15797
ceft	rbf	3.20046
ceft	rbf	2.57263
ceft	rbf	2.00161
ceft	rbf	1.1685
ceft	rbf	3.43016
ceft	rbf	0.943885
ceft	rbf	2.16074
ceft	rbf	2.71137
ceft	rbf	2.27004
ceft	rbf	1.82359
ceft	rbf	1.75327
ceft	rbf	1.74475
ceft	rbf	2.79233
ceft	rbf	1.2886
ceft	rbf	3.39448
ceft	rbf	2.24871
ceft	rbf	1.76996
ceft	rbf	2.48297
ceft	rbf	2.676
ceft	rbf	3.74805
ceft	rbf	2.11089
ceft	rbf	1.43554
ceft	rbf	1.95431
ceft	rbf	2.01476
ceft	rbf	2.00295
ceft	rbf	2.43009
ceft	rbf	3.10434
ceft	rbf	2.20965
ceft	rbf	3.20396
ceft	rbf	0.963348
ceft	rbf	1.92287
ceft	rbf	2.08962
ceft	rbf	1.58374
ceft	rbf	0.949075
ceft	rbf	3.82409
ceft	rbf	1.50948
ceft	rbf	2.08942
ceft	rbf	0.668635
ceft	rbf	2.67456
ceft	rbf	2.72174
ceft	rbf	1.34752
ceft	rbf	1.98422
ceft	rbf	2.74948
ceft	rbf	8.06807
ceft	rbf	2.79052
ceft	rbf	1.85257
ceft	rbf	2.52125
ceft	rbf	3.44109
ceft	rbf	2.27492
ceft	rbf	1.78827
ceft	rbf	1.34491
ceft	rbf	2.74415
ceft	rbf	2.59457
ceft	rbf	4.88004
ceft	rbf	2.48809
ceft	rbf	4.88426
ceft	rbf	1.04094
ceft	rbf	1.99975
ceft	rbf	1.52359
ceft	rbf	2.71706
ceft	rbf	2.02592
ceft	rbf	1.75665
ceft	rbf	3.78516
ceft	rbf	2.16838
ceft	rbf	1.04802
ceft	rbf	1.75682
ceft	rbf	2.39011
ceft	rbf	2.16229
ceft	rbf	2.22902
ceft	rbf	1.63399
ceft	rbf	1.50986
ceft	rbf	3.06334
ceft	rbf	4.23689
ceft	rbf	2.10302
ceft	rbf	3.15381
ceft	rbf	3.07736
ceft	rbf	2.80552
ceft	rbf	4.32005
ceft	rbf	2.15832
ceft	rbf	2.23407
ceft	rbf	2.63564
ceft	rbf	1.66344
ceft	rbf	1.75544
ceft	rbf	1.0902
ceft	rbf	2.63562
ceft	rbf	2.27162
ceft	rbf	3.01543
ceft	rbf	3.33471
ceft	rbf	2.09669
ceft	rbf	3.8177
ceft	rbf	3.87313
ceft	rbf	2.86211
ceft	rbf	1.66786
ceft	rbf	1.84622
ceft	rbf	2.31358
ceft	rbf	2.43821
ceft	rbf	2.65154
ceft	rbf	2.7022
ceft	rbf	1.39284
ceft	rbf	1.148
ceft	rbf	3.37892
ceft	rbf	1.63995
ceft	rbf	3.43675
ceft	rbf	3.16793
ceft	rbf	1.37095
ceft	rbf	1.79475
ceft	rbf	2.01565
ceft	rbf	2.82353
ceft	rbf	2.69492
ceft	rbf	1.44103
ceft	rbf	0.707886
ceft	rbf	2.8326
ceft	rbf	7.81933
ceft	rbf	3.07618
ceft	rbf	1.75422
ceft	rbf	2.18986
ceft	rbf	2.17272
ceft	rbf	1.62289
ceft	rbf	3.7983
ceft	rbf	3.09153
ceft	rbf	2.01424
ceft	rbf	9.92582
ceft	rbf	2.23123
ceft	rbf	1.67887
ceft	rbf	1.85075
ceft	rbf	1.86319
[truncated: 18,645 more rows]
