# Supplementary material for: Identifying patterns in amyotrophic lateral sclerosis progression from sparse longitudinal data
Source: Nat Comput Sci. 2022 Sep 8;2(9):605–16. doi: 10.1038/s43588-022-00299-w (PMC10766562; doi:10.1038/s43588-022-00299-w)
Supplement: Supplementary file 6 — Statistical source data. [file 43588_2022_299_MOESM6_ESM.xlsx]

## Sheet: README
README: This file contains the raw source data for ALSFRS-R errors shown in Figure 3, evaluating the MoGP's ability to reconstruct withheld data points. Each row indicates the calculated error for a patient.
Column	Description
Experiment	Indicates the prediction/sparsity experiment. Options: ceft_sparse (Interpolation experiment for the CEFT study); ceft_predict (Prediction experiment for the CEFT study); proact_sparse (Interpolation experiment for the PRO-ACT study); proact_predict (Prediction experiment for the PRO-ACT study)
Task Number	Indicates the amount of training data provided to the models. For Interpolation, options are: 25, 50, and 75, indicating the percentage of clinic visits per patient that were provided as training data, with selections randomly interspersed across visits. For Prediction, options are: 0.25, 0.5, 1.0, 1.5, and 2.0, indicating right-censored data in years since baseline visit. For example, 0.25 indic…
Model Type	Indicates the model used. Options: rbf (Mixture of Gaussian Processes model, with radial basis function; referred to as 'MoGP' model in text); linear (Mixture of Gaussian Processes model with linear kernel; referred to as 'linear kernel model' in text); slope (patient-specific slope, calculated as an anchored linear regression across all data points). Additional baselines calculated include sigmo…
Seed	The random seed used to initialize the model, for MAP model of five seeds - only applies to rbf and linear models
Model Log Likelihood	Model log likelihood for MAP model
Error (ALSFRS-R points)	Root mean squared error, in ALSFRS-R points, between withheld data points and model estimates

## Sheet: fig_3_source_data
Experiment	Task Number	Model Type	Seed	Model Log Likelihood	Error (ALSFRS-R points)
ceft_sparse	25	rbf	2	-382.485	3.66431
ceft_sparse	25	rbf	2	-382.485	2.08362
ceft_sparse	25	rbf	2	-382.485	3.52554
ceft_sparse	25	rbf	2	-382.485	5.61554
ceft_sparse	25	rbf	2	-382.485	5.07968
ceft_sparse	25	rbf	2	-382.485	4.23463
ceft_sparse	25	rbf	2	-382.485	3.90862
ceft_sparse	25	rbf	2	-382.485	3.50076
ceft_sparse	25	rbf	2	-382.485	10.3744
ceft_sparse	25	rbf	2	-382.485	3.18554
ceft_sparse	25	rbf	2	-382.485	5.19551
ceft_sparse	25	rbf	2	-382.485	8.74071
ceft_sparse	25	rbf	2	-382.485	3.22502
ceft_sparse	25	rbf	2	-382.485	7.42662
ceft_sparse	25	rbf	2	-382.485	9.3866
ceft_sparse	25	rbf	2	-382.485	3.16222
ceft_sparse	25	rbf	2	-382.485	8.73481
ceft_sparse	25	rbf	2	-382.485	14.617
ceft_sparse	25	rbf	2	-382.485	3.86594
ceft_sparse	25	rbf	2	-382.485	1.79896
ceft_sparse	25	rbf	2	-382.485	3.76721
ceft_sparse	25	rbf	2	-382.485	2.91988
ceft_sparse	25	rbf	2	-382.485	3.73189
ceft_sparse	25	rbf	2	-382.485	5.49811
ceft_sparse	25	rbf	2	-382.485	7.45831
ceft_sparse	25	rbf	2	-382.485	3.13734
ceft_sparse	25	rbf	2	-382.485	2.01525
ceft_sparse	25	rbf	2	-382.485	3.07876
ceft_sparse	25	rbf	2	-382.485	5.62068
ceft_sparse	25	rbf	2	-382.485	1.40832
ceft_sparse	25	rbf	2	-382.485	6.88384
ceft_sparse	25	rbf	2	-382.485	2.60618
ceft_sparse	25	rbf	2	-382.485	1.73473
ceft_sparse	25	rbf	2	-382.485	1.56944
ceft_sparse	25	rbf	2	-382.485	2.27795
ceft_sparse	25	rbf	2	-382.485	4.84528
ceft_sparse	25	rbf	2	-382.485	2.54025
ceft_sparse	25	rbf	2	-382.485	5.39592
ceft_sparse	25	rbf	2	-382.485	3.93714
ceft_sparse	25	rbf	2	-382.485	2.32887
ceft_sparse	25	rbf	2	-382.485	7.45074
ceft_sparse	25	rbf	2	-382.485	5.33086
ceft_sparse	25	rbf	2	-382.485	2.21596
ceft_sparse	25	rbf	2	-382.485	1.79932
ceft_sparse	25	rbf	2	-382.485	8.21556
ceft_sparse	25	rbf	2	-382.485	5.10605
ceft_sparse	25	rbf	2	-382.485	3.30414
ceft_sparse	25	rbf	2	-382.485	2.6904
ceft_sparse	25	rbf	2	-382.485	1.56888
ceft_sparse	25	rbf	2	-382.485	4.32834
ceft_sparse	25	rbf	2	-382.485	5.90473
ceft_sparse	25	rbf	2	-382.485	2.75627
ceft_sparse	25	rbf	2	-382.485	6.83572
ceft_sparse	25	rbf	2	-382.485	2.68343
ceft_sparse	25	rbf	2	-382.485	6.77443
ceft_sparse	25	rbf	2	-382.485	5.80353
ceft_sparse	25	rbf	2	-382.485	3.57604
ceft_sparse	25	rbf	2	-382.485	3.68124
ceft_sparse	25	rbf	2	-382.485	3.85902
ceft_sparse	25	rbf	2	-382.485	4.99282
ceft_sparse	25	rbf	2	-382.485	2.11871
ceft_sparse	25	rbf	2	-382.485	2.17772
ceft_sparse	25	rbf	2	-382.485	4.76352
ceft_sparse	25	rbf	2	-382.485	3.45035
ceft_sparse	25	rbf	2	-382.485	4.24988
ceft_sparse	25	rbf	2	-382.485	5.11528
ceft_sparse	25	rbf	2	-382.485	1.60244
ceft_sparse	25	rbf	2	-382.485	6.58784
ceft_sparse	25	rbf	2	-382.485	4.51516
ceft_sparse	25	rbf	2	-382.485	3.2339
ceft_sparse	25	rbf	2	-382.485	5.41995
ceft_sparse	25	rbf	2	-382.485	7.93931
ceft_sparse	25	rbf	2	-382.485	3.98246
ceft_sparse	25	rbf	2	-382.485	3.37616
ceft_sparse	25	rbf	2	-382.485	3.66287
ceft_sparse	25	rbf	2	-382.485	2.91502
ceft_sparse	25	rbf	2	-382.485	4.68007
ceft_sparse	25	rbf	2	-382.485	4.87849
ceft_sparse	25	rbf	2	-382.485	2.29871
ceft_sparse	25	rbf	2	-382.485	3.59202
ceft_sparse	25	rbf	2	-382.485	3.90932
ceft_sparse	25	rbf	2	-382.485	3.52039
ceft_sparse	25	rbf	2	-382.485	7.36116
ceft_sparse	25	rbf	2	-382.485	14.2643
ceft_sparse	25	rbf	2	-382.485	4.57136
ceft_sparse	25	rbf	2	-382.485	4.28977
ceft_sparse	25	rbf	2	-382.485	4.71158
ceft_sparse	25	rbf	2	-382.485	1.36268
ceft_sparse	25	rbf	2	-382.485	3.82617
ceft_sparse	25	rbf	2	-382.485	5.56778
ceft_sparse	25	rbf	2	-382.485	2.0588
ceft_sparse	25	rbf	2	-382.485	5.5099
ceft_sparse	25	rbf	2	-382.485	3.49696
ceft_sparse	25	rbf	2	-382.485	4.54924
ceft_sparse	25	rbf	2	-382.485	2.33652
ceft_sparse	25	rbf	2	-382.485	3.00817
ceft_sparse	25	rbf	2	-382.485	1.99612
ceft_sparse	25	rbf	2	-382.485	3.40598
ceft_sparse	25	rbf	2	-382.485	3.36492
ceft_sparse	25	rbf	2	-382.485	4.69308
ceft_sparse	25	rbf	2	-382.485	2.30204
ceft_sparse	25	rbf	2	-382.485	9.65841
ceft_sparse	25	rbf	2	-382.485	6.2729
ceft_sparse	25	rbf	2	-382.485	4.2149
ceft_sparse	25	rbf	2	-382.485	2.87033
ceft_sparse	25	rbf	2	-382.485	2.75702
ceft_sparse	25	rbf	2	-382.485	10.5218
ceft_sparse	25	rbf	2	-382.485	5.19756
ceft_sparse	25	rbf	2	-382.485	12.5365
ceft_sparse	25	rbf	2	-382.485	3.6134
ceft_sparse	25	rbf	2	-382.485	3.2767
ceft_sparse	25	rbf	2	-382.485	1.43118
ceft_sparse	25	rbf	2	-382.485	3.51029
ceft_sparse	25	rbf	2	-382.485	3.2236
ceft_sparse	25	rbf	2	-382.485	4.96425
ceft_sparse	25	rbf	2	-382.485	10.3504
ceft_sparse	25	rbf	2	-382.485	1.78051
ceft_sparse	25	rbf	2	-382.485	2.06254
ceft_sparse	25	rbf	2	-382.485	2.92542
ceft_sparse	25	rbf	2	-382.485	2.2999
ceft_sparse	25	rbf	2	-382.485	4.21365
ceft_sparse	25	rbf	2	-382.485	2.39332
ceft_sparse	25	rbf	2	-382.485	2.54123
ceft_sparse	25	rbf	2	-382.485	3.50686
ceft_sparse	25	rbf	2	-382.485	6.98663
ceft_sparse	25	rbf	2	-382.485	2.46337
ceft_sparse	25	rbf	2	-382.485	2.35964
ceft_sparse	25	rbf	2	-382.485	1.82056
ceft_sparse	25	rbf	2	-382.485	6.88576
ceft_sparse	25	rbf	2	-382.485	4.09609
ceft_sparse	25	rbf	2	-382.485	3.53879
ceft_sparse	25	rbf	2	-382.485	3.28567
ceft_sparse	25	rbf	2	-382.485	4.26887
ceft_sparse	25	rbf	2	-382.485	2.7449
ceft_sparse	25	rbf	2	-382.485	12.4375
ceft_sparse	25	rbf	2	-382.485	1.29038
ceft_sparse	25	rbf	2	-382.485	3.10041
ceft_sparse	25	rbf	2	-382.485	6.84097
ceft_sparse	25	rbf	2	-382.485	8.49824
ceft_sparse	25	rbf	2	-382.485	2.42294
ceft_sparse	25	rbf	2	-382.485	1.79511
ceft_sparse	25	rbf	2	-382.485	7.00007
ceft_sparse	25	rbf	2	-382.485	3.26206
ceft_sparse	25	rbf	2	-382.485	1.69108
ceft_sparse	25	rbf	2	-382.485	4.77632
ceft_sparse	25	rbf	2	-382.485	3.57988
ceft_sparse	25	rbf	2	-382.485	2.00239
ceft_sparse	25	rbf	2	-382.485	5.02096
ceft_sparse	25	rbf	2	-382.485	4.96664
ceft_sparse	25	rbf	2	-382.485	2.8215
ceft_sparse	25	rbf	2	-382.485	3.056
ceft_sparse	25	rbf	2	-382.485	6.43115
ceft_sparse	25	rbf	2	-382.485	2.02049
ceft_sparse	25	rbf	2	-382.485	5.72625
ceft_sparse	25	rbf	2	-382.485	2.76807
ceft_sparse	25	rbf	2	-382.485	12.0247
ceft_sparse	25	rbf	2	-382.485	2.94995
ceft_sparse	25	rbf	2	-382.485	3.37426
ceft_sparse	25	rbf	2	-382.485	2.78077
ceft_sparse	25	rbf	2	-382.485	3.4953
ceft_sparse	25	rbf	2	-382.485	1.94317
ceft_sparse	25	rbf	2	-382.485	4.04951
ceft_sparse	25	rbf	2	-382.485	3.49059
ceft_sparse	25	rbf	2	-382.485	5.2282
ceft_sparse	25	rbf	2	-382.485	5.72703
ceft_sparse	25	rbf	2	-382.485	9.70678
ceft_sparse	25	rbf	2	-382.485	7.12182
ceft_sparse	25	rbf	2	-382.485	2.72179
ceft_sparse	25	rbf	2	-382.485	5.90732
ceft_sparse	25	rbf	2	-382.485	2.2561
ceft_sparse	25	rbf	2	-382.485	9.58194
ceft_sparse	25	rbf	2	-382.485	7.31892
ceft_sparse	25	rbf	2	-382.485	3.65108
ceft_sparse	25	rbf	2	-382.485	4.54218
ceft_sparse	25	rbf	2	-382.485	5.12346
ceft_sparse	25	rbf	2	-382.485	7.38946
ceft_sparse	25	rbf	2	-382.485	3.46242
ceft_sparse	25	rbf	2	-382.485	1.97657
ceft_sparse	25	rbf	2	-382.485	5.88891
ceft_sparse	25	rbf	2	-382.485	3.06353
ceft_sparse	25	rbf	2	-382.485	4.46729
ceft_sparse	25	rbf	2	-382.485	1.56465
ceft_sparse	25	rbf	2	-382.485	5.08051
ceft_sparse	25	rbf	2	-382.485	3.62731
ceft_sparse	25	rbf	2	-382.485	2.1013
ceft_sparse	25	rbf	2	-382.485	3.09197
ceft_sparse	25	rbf	2	-382.485	4.16733
ceft_sparse	25	rbf	2	-382.485	1.135
ceft_sparse	25	rbf	2	-382.485	5.35213
ceft_sparse	25	rbf	2	-382.485	5.59359
ceft_sparse	25	rbf	2	-382.485	3.19346
ceft_sparse	25	rbf	2	-382.485	2.38366
ceft_sparse	25	rbf	2	-382.485	3.24884
ceft_sparse	25	rbf	2	-382.485	11.7119
ceft_sparse	25	rbf	2	-382.485	2.48147
ceft_sparse	25	rbf	2	-382.485	7.80473
ceft_sparse	25	rbf	2	-382.485	3.14777
ceft_sparse	25	rbf	2	-382.485	2.26413
ceft_sparse	25	rbf	2	-382.485	3.07309
ceft_sparse	25	rbf	2	-382.485	2.27631
ceft_sparse	25	rbf	2	-382.485	6.2432
ceft_sparse	25	rbf	2	-382.485	2.72145
ceft_sparse	25	rbf	2	-382.485	7.83764
ceft_sparse	25	rbf	2	-382.485	3.84557
ceft_sparse	25	rbf	2	-382.485	2.23136
ceft_sparse	25	rbf	2	-382.485	4.47127
ceft_sparse	25	rbf	2	-382.485	2.69301
ceft_sparse	25	rbf	2	-382.485	3.58147
ceft_sparse	25	rbf	2	-382.485	5.25966
ceft_sparse	25	rbf	2	-382.485	8.93346
ceft_sparse	25	rbf	2	-382.485	3.09593
ceft_sparse	25	rbf	2	-382.485	1.13588
ceft_sparse	25	rbf	2	-382.485	2.30397
ceft_sparse	25	rbf	2	-382.485	4.83767
ceft_sparse	25	rbf	2	-382.485	8.13601
ceft_sparse	25	rbf	2	-382.485	2.28063
ceft_sparse	25	rbf	2	-382.485	2.5963
ceft_sparse	25	rbf	2	-382.485	5.55591
ceft_sparse	25	rbf	2	-382.485	3.00918
ceft_sparse	25	rbf	2	-382.485	7.27272
ceft_sparse	25	rbf	2	-382.485	2.85854
ceft_sparse	25	rbf	2	-382.485	4.33987
ceft_sparse	25	rbf	2	-382.485	3.06034
ceft_sparse	25	rbf	2	-382.485	3.53946
ceft_sparse	25	rbf	2	-382.485	2.24243
ceft_sparse	25	rbf	2	-382.485	3.42658
ceft_sparse	25	rbf	2	-382.485	3.4344
ceft_sparse	25	rbf	2	-382.485	4.14531
ceft_sparse	50	rbf	1	-504.39	4.02824
ceft_sparse	50	rbf	1	-504.39	1.17222
ceft_sparse	50	rbf	1	-504.39	2.6468
ceft_sparse	50	rbf	1	-504.39	3.67846
ceft_sparse	50	rbf	1	-504.39	4.4963
ceft_sparse	50	rbf	1	-504.39	2.80521
ceft_sparse	50	rbf	1	-504.39	3.13071
ceft_sparse	50	rbf	1	-504.39	4.11156
ceft_sparse	50	rbf	1	-504.39	1.90968
ceft_sparse	50	rbf	1	-504.39	4.74541
ceft_sparse	50	rbf	1	-504.39	5.59421
ceft_sparse	50	rbf	1	-504.39	1.53726
ceft_sparse	50	rbf	1	-504.39	2.65212
ceft_sparse	50	rbf	1	-504.39	2.85794
ceft_sparse	50	rbf	1	-504.39	4.1239
ceft_sparse	50	rbf	1	-504.39	5.54576
ceft_sparse	50	rbf	1	-504.39	9.21776
ceft_sparse	50	rbf	1	-504.39	3.69599
ceft_sparse	50	rbf	1	-504.39	2.89733
ceft_sparse	50	rbf	1	-504.39	0.594636
ceft_sparse	50	rbf	1	-504.39	2.7628
ceft_sparse	50	rbf	1	-504.39	3.21602
ceft_sparse	50	rbf	1	-504.39	1.24982
ceft_sparse	50	rbf	1	-504.39	3.43979
ceft_sparse	50	rbf	1	-504.39	5.05738
ceft_sparse	50	rbf	1	-504.39	2.86799
ceft_sparse	50	rbf	1	-504.39	2.73332
ceft_sparse	50	rbf	1	-504.39	2.74663
ceft_sparse	50	rbf	1	-504.39	3.41243
ceft_sparse	50	rbf	1	-504.39	3.86999
ceft_sparse	50	rbf	1	-504.39	4.0118
ceft_sparse	50	rbf	1	-504.39	1.7726
ceft_sparse	50	rbf	1	-504.39	3.17967
ceft_sparse	50	rbf	1	-504.39	0.92457
ceft_sparse	50	rbf	1	-504.39	2.97547
ceft_sparse	50	rbf	1	-504.39	4.17827
ceft_sparse	50	rbf	1	-504.39	4.41233
ceft_sparse	50	rbf	1	-504.39	2.24252
ceft_sparse	50	rbf	1	-504.39	3.37869
ceft_sparse	50	rbf	1	-504.39	2.20409
ceft_sparse	50	rbf	1	-504.39	1.90083
ceft_sparse	50	rbf	1	-504.39	3.27434
ceft_sparse	50	rbf	1	-504.39	1.72194
ceft_sparse	50	rbf	1	-504.39	1.22562
ceft_sparse	50	rbf	1	-504.39	4.85219
ceft_sparse	50	rbf	1	-504.39	4.94537
ceft_sparse	50	rbf	1	-504.39	2.90757
ceft_sparse	50	rbf	1	-504.39	5.0789
ceft_sparse	50	rbf	1	-504.39	1.61206
ceft_sparse	50	rbf	1	-504.39	2.92573
ceft_sparse	50	rbf	1	-504.39	6.01272
ceft_sparse	50	rbf	1	-504.39	2.17093
ceft_sparse	50	rbf	1	-504.39	3.8433
ceft_sparse	50	rbf	1	-504.39	1.84802
ceft_sparse	50	rbf	1	-504.39	1.57574
ceft_sparse	50	rbf	1	-504.39	4.24729
ceft_sparse	50	rbf	1	-504.39	4.66209
ceft_sparse	50	rbf	1	-504.39	2.22336
ceft_sparse	50	rbf	1	-504.39	2.35762
ceft_sparse	50	rbf	1	-504.39	4.18096
ceft_sparse	50	rbf	1	-504.39	2.90351
ceft_sparse	50	rbf	1	-504.39	2.19081
ceft_sparse	50	rbf	1	-504.39	3.52019
ceft_sparse	50	rbf	1	-504.39	2.24014
ceft_sparse	50	rbf	1	-504.39	4.20481
ceft_sparse	50	rbf	1	-504.39	5.42221
ceft_sparse	50	rbf	1	-504.39	1.55878
ceft_sparse	50	rbf	1	-504.39	1.18586
ceft_sparse	50	rbf	1	-504.39	2.58866
ceft_sparse	50	rbf	1	-504.39	2.78679
ceft_sparse	50	rbf	1	-504.39	2.25928
ceft_sparse	50	rbf	1	-504.39	5.43956
ceft_sparse	50	rbf	1	-504.39	3.87697
ceft_sparse	50	rbf	1	-504.39	3.26221
ceft_sparse	50	rbf	1	-504.39	3.09475
ceft_sparse	50	rbf	1	-504.39	1.83071
ceft_sparse	50	rbf	1	-504.39	3.30468
ceft_sparse	50	rbf	1	-504.39	2.36712
ceft_sparse	50	rbf	1	-504.39	1.79894
ceft_sparse	50	rbf	1	-504.39	2.63298
ceft_sparse	50	rbf	1	-504.39	2.89952
ceft_sparse	50	rbf	1	-504.39	2.12087
ceft_sparse	50	rbf	1	-504.39	4.3835
ceft_sparse	50	rbf	1	-504.39	4.92047
ceft_sparse	50	rbf	1	-504.39	1.80306
ceft_sparse	50	rbf	1	-504.39	2.97347
ceft_sparse	50	rbf	1	-504.39	2.87725
ceft_sparse	50	rbf	1	-504.39	1.59226
ceft_sparse	50	rbf	1	-504.39	3.99991
ceft_sparse	50	rbf	1	-504.39	5.09347
ceft_sparse	50	rbf	1	-504.39	2.80059
ceft_sparse	50	rbf	1	-504.39	5.34567
ceft_sparse	50	rbf	1	-504.39	5.23804
ceft_sparse	50	rbf	1	-504.39	3.08978
ceft_sparse	50	rbf	1	-504.39	1.66731
ceft_sparse	50	rbf	1	-504.39	2.97705
ceft_sparse	50	rbf	1	-504.39	2.45325
ceft_sparse	50	rbf	1	-504.39	4.09953
ceft_sparse	50	rbf	1	-504.39	3.37471
ceft_sparse	50	rbf	1	-504.39	4.28769
ceft_sparse	50	rbf	1	-504.39	2.70333
ceft_sparse	50	rbf	1	-504.39	10.08
ceft_sparse	50	rbf	1	-504.39	4.99497
ceft_sparse	50	rbf	1	-504.39	2.07878
ceft_sparse	50	rbf	1	-504.39	2.71739
ceft_sparse	50	rbf	1	-504.39	2.92847
ceft_sparse	50	rbf	1	-504.39	4.76154
ceft_sparse	50	rbf	1	-504.39	2.20961
ceft_sparse	50	rbf	1	-504.39	3.41478
ceft_sparse	50	rbf	1	-504.39	3.81721
ceft_sparse	50	rbf	1	-504.39	2.43839
ceft_sparse	50	rbf	1	-504.39	1.71875
ceft_sparse	50	rbf	1	-504.39	3.93048
ceft_sparse	50	rbf	1	-504.39	1.37458
ceft_sparse	50	rbf	1	-504.39	1.8972
ceft_sparse	50	rbf	1	-504.39	8.6851
ceft_sparse	50	rbf	1	-504.39	2.62331
ceft_sparse	50	rbf	1	-504.39	2.99085
ceft_sparse	50	rbf	1	-504.39	8.28688
ceft_sparse	50	rbf	1	-504.39	2.59646
ceft_sparse	50	rbf	1	-504.39	1.05022
ceft_sparse	50	rbf	1	-504.39	2.60017
ceft_sparse	50	rbf	1	-504.39	1.44196
ceft_sparse	50	rbf	1	-504.39	3.87077
ceft_sparse	50	rbf	1	-504.39	4.3787
ceft_sparse	50	rbf	1	-504.39	1.93614
ceft_sparse	50	rbf	1	-504.39	1.73304
ceft_sparse	50	rbf	1	-504.39	1.86032
ceft_sparse	50	rbf	1	-504.39	5.92151
ceft_sparse	50	rbf	1	-504.39	2.72159
ceft_sparse	50	rbf	1	-504.39	3.05424
ceft_sparse	50	rbf	1	-504.39	3.1379
ceft_sparse	50	rbf	1	-504.39	2.08189
ceft_sparse	50	rbf	1	-504.39	2.32825
ceft_sparse	50	rbf	1	-504.39	12.3017
ceft_sparse	50	rbf	1	-504.39	2.17898
ceft_sparse	50	rbf	1	-504.39	4.7555
ceft_sparse	50	rbf	1	-504.39	2.1172
ceft_sparse	50	rbf	1	-504.39	2.23199
ceft_sparse	50	rbf	1	-504.39	2.54625
ceft_sparse	50	rbf	1	-504.39	1.20681
ceft_sparse	50	rbf	1	-504.39	4.95722
ceft_sparse	50	rbf	1	-504.39	1.85673
ceft_sparse	50	rbf	1	-504.39	2.35888
ceft_sparse	50	rbf	1	-504.39	2.17762
ceft_sparse	50	rbf	1	-504.39	2.04715
ceft_sparse	50	rbf	1	-504.39	1.98052
ceft_sparse	50	rbf	1	-504.39	4.33224
ceft_sparse	50	rbf	1	-504.39	3.58513
ceft_sparse	50	rbf	1	-504.39	1.87248
ceft_sparse	50	rbf	1	-504.39	2.61212
ceft_sparse	50	rbf	1	-504.39	6.02385
ceft_sparse	50	rbf	1	-504.39	1.53607
ceft_sparse	50	rbf	1	-504.39	4.22991
ceft_sparse	50	rbf	1	-504.39	2.45119
ceft_sparse	50	rbf	1	-504.39	8.0488
ceft_sparse	50	rbf	1	-504.39	2.34941
ceft_sparse	50	rbf	1	-504.39	1.43929
ceft_sparse	50	rbf	1	-504.39	2.11537
ceft_sparse	50	rbf	1	-504.39	3.13628
ceft_sparse	50	rbf	1	-504.39	2.28853
ceft_sparse	50	rbf	1	-504.39	1.8806
ceft_sparse	50	rbf	1	-504.39	1.56635
ceft_sparse	50	rbf	1	-504.39	7.52149
ceft_sparse	50	rbf	1	-504.39	4.27055
ceft_sparse	50	rbf	1	-504.39	4.85701
ceft_sparse	50	rbf	1	-504.39	4.9204
ceft_sparse	50	rbf	1	-504.39	4.74739
ceft_sparse	50	rbf	1	-504.39	1.94087
ceft_sparse	50	rbf	1	-504.39	2.34781
ceft_sparse	50	rbf	1	-504.39	3.94505
ceft_sparse	50	rbf	1	-504.39	4.66444
ceft_sparse	50	rbf	1	-504.39	2.40945
ceft_sparse	50	rbf	1	-504.39	3.05455
ceft_sparse	50	rbf	1	-504.39	2.1641
ceft_sparse	50	rbf	1	-504.39	3.50032
ceft_sparse	50	rbf	1	-504.39	2.81496
ceft_sparse	50	rbf	1	-504.39	1.69826
ceft_sparse	50	rbf	1	-504.39	2.46508
ceft_sparse	50	rbf	1	-504.39	3.85531
ceft_sparse	50	rbf	1	-504.39	3.77323
ceft_sparse	50	rbf	1	-504.39	1.57289
ceft_sparse	50	rbf	1	-504.39	2.67346
ceft_sparse	50	rbf	1	-504.39	2.48588
ceft_sparse	50	rbf	1	-504.39	2.37635
ceft_sparse	50	rbf	1	-504.39	1.55834
ceft_sparse	50	rbf	1	-504.39	4.84294
ceft_sparse	50	rbf	1	-504.39	0.902626
ceft_sparse	50	rbf	1	-504.39	2.13601
ceft_sparse	50	rbf	1	-504.39	5.50484
ceft_sparse	50	rbf	1	-504.39	2.32623
ceft_sparse	50	rbf	1	-504.39	4.13933
ceft_sparse	50	rbf	1	-504.39	3.4709
ceft_sparse	50	rbf	1	-504.39	4.14615
ceft_sparse	50	rbf	1	-504.39	2.57907
ceft_sparse	50	rbf	1	-504.39	3.52113
ceft_sparse	50	rbf	1	-504.39	3.03868
ceft_sparse	50	rbf	1	-504.39	2.20082
ceft_sparse	50	rbf	1	-504.39	2.10051
ceft_sparse	50	rbf	1	-504.39	1.39377
ceft_sparse	50	rbf	1	-504.39	2.97977
ceft_sparse	50	rbf	1	-504.39	2.26169
ceft_sparse	50	rbf	1	-504.39	3.55045
ceft_sparse	50	rbf	1	-504.39	2.69161
ceft_sparse	50	rbf	1	-504.39	2.5553
ceft_sparse	50	rbf	1	-504.39	2.15605
ceft_sparse	50	rbf	1	-504.39	4.64258
ceft_sparse	50	rbf	1	-504.39	2.44915
ceft_sparse	50	rbf	1	-504.39	2.44288
ceft_sparse	50	rbf	1	-504.39	4.8566
ceft_sparse	50	rbf	1	-504.39	2.23329
ceft_sparse	50	rbf	1	-504.39	1.6935
ceft_sparse	50	rbf	1	-504.39	2.80949
ceft_sparse	50	rbf	1	-504.39	3.04094
ceft_sparse	50	rbf	1	-504.39	1.18218
ceft_sparse	50	rbf	1	-504.39	4.24351
ceft_sparse	50	rbf	1	-504.39	2.94953
ceft_sparse	50	rbf	1	-504.39	4.57357
ceft_sparse	50	rbf	1	-504.39	2.81453
ceft_sparse	50	rbf	1	-504.39	2.84223
ceft_sparse	50	rbf	1	-504.39	5.55625
ceft_sparse	50	rbf	1	-504.39	1.95695
ceft_sparse	50	rbf	1	-504.39	3.33573
ceft_sparse	50	rbf	1	-504.39	3.78738
ceft_sparse	50	rbf	1	-504.39	1.59058
ceft_sparse	50	rbf	1	-504.39	1.6073
ceft_sparse	50	rbf	1	-504.39	2.40738
ceft_sparse	50	rbf	1	-504.39	2.42039
ceft_sparse	75	rbf	4	-543.202	4.49865
ceft_sparse	75	rbf	4	-543.202	1.65671
ceft_sparse	75	rbf	4	-543.202	2.70769
ceft_sparse	75	rbf	4	-543.202	2.72061
ceft_sparse	75	rbf	4	-543.202	3.81479
ceft_sparse	75	rbf	4	-543.202	3.53412
ceft_sparse	75	rbf	4	-543.202	3.87453
ceft_sparse	75	rbf	4	-543.202	3.16041
ceft_sparse	75	rbf	4	-543.202	2.0541
ceft_sparse	75	rbf	4	-543.202	4.58846
ceft_sparse	75	rbf	4	-543.202	2.89987
ceft_sparse	75	rbf	4	-543.202	1.09458
ceft_sparse	75	rbf	4	-543.202	3.20323
ceft_sparse	75	rbf	4	-543.202	2.85903
ceft_sparse	75	rbf	4	-543.202	3.75367
ceft_sparse	75	rbf	4	-543.202	2.49949
ceft_sparse	75	rbf	4	-543.202	4.50418
ceft_sparse	75	rbf	4	-543.202	4.05431
ceft_sparse	75	rbf	4	-543.202	1.85889
ceft_sparse	75	rbf	4	-543.202	0.254839
ceft_sparse	75	rbf	4	-543.202	2.60404
ceft_sparse	75	rbf	4	-543.202	3.33827
ceft_sparse	75	rbf	4	-543.202	2.34082
ceft_sparse	75	rbf	4	-543.202	2.51159
ceft_sparse	75	rbf	4	-543.202	2.63838
ceft_sparse	75	rbf	4	-543.202	2.7408
ceft_sparse	75	rbf	4	-543.202	2.85687
ceft_sparse	75	rbf	4	-543.202	2.54123
ceft_sparse	75	rbf	4	-543.202	4.59353
ceft_sparse	75	rbf	4	-543.202	2.91335
ceft_sparse	75	rbf	4	-543.202	2.33227
ceft_sparse	75	rbf	4	-543.202	2.46708
ceft_sparse	75	rbf	4	-543.202	4.05162
ceft_sparse	75	rbf	4	-543.202	0.593119
ceft_sparse	75	rbf	4	-543.202	2.94085
ceft_sparse	75	rbf	4	-543.202	5.49949
ceft_sparse	75	rbf	4	-543.202	4.05052
ceft_sparse	75	rbf	4	-543.202	1.38556
ceft_sparse	75	rbf	4	-543.202	0.62344
ceft_sparse	75	rbf	4	-543.202	3.08023
ceft_sparse	75	rbf	4	-543.202	2.07886
ceft_sparse	75	rbf	4	-543.202	4.21685
ceft_sparse	75	rbf	4	-543.202	2.15601
ceft_sparse	75	rbf	4	-543.202	0.364234
ceft_sparse	75	rbf	4	-543.202	3.84712
ceft_sparse	75	rbf	4	-543.202	2.068
ceft_sparse	75	rbf	4	-543.202	3.61412
ceft_sparse	75	rbf	4	-543.202	1.19995
ceft_sparse	75	rbf	4	-543.202	1.7996
ceft_sparse	75	rbf	4	-543.202	3.3927
ceft_sparse	75	rbf	4	-543.202	2.90074
ceft_sparse	75	rbf	4	-543.202	1.68241
ceft_sparse	75	rbf	4	-543.202	4.17747
ceft_sparse	75	rbf	4	-543.202	1.47216
ceft_sparse	75	rbf	4	-543.202	1.34354
ceft_sparse	75	rbf	4	-543.202	5.37193
ceft_sparse	75	rbf	4	-543.202	1.91697
ceft_sparse	75	rbf	4	-543.202	3.13393
ceft_sparse	75	rbf	4	-543.202	1.37045
ceft_sparse	75	rbf	4	-543.202	4.67198
ceft_sparse	75	rbf	4	-543.202	2.69019
ceft_sparse	75	rbf	4	-543.202	1.78313
ceft_sparse	75	rbf	4	-543.202	1.98946
ceft_sparse	75	rbf	4	-543.202	0.583686
ceft_sparse	75	rbf	4	-543.202	4.03594
ceft_sparse	75	rbf	4	-543.202	2.52174
ceft_sparse	75	rbf	4	-543.202	2.28959
ceft_sparse	75	rbf	4	-543.202	2.03604
ceft_sparse	75	rbf	4	-543.202	1.5566
ceft_sparse	75	rbf	4	-543.202	2.87078
ceft_sparse	75	rbf	4	-543.202	2.07887
ceft_sparse	75	rbf	4	-543.202	8.16983
ceft_sparse	75	rbf	4	-543.202	3.03374
ceft_sparse	75	rbf	4	-543.202	3.46449
ceft_sparse	75	rbf	4	-543.202	3.54428
ceft_sparse	75	rbf	4	-543.202	1.52077
ceft_sparse	75	rbf	4	-543.202	1.71349
ceft_sparse	75	rbf	4	-543.202	1.95712
ceft_sparse	75	rbf	4	-543.202	0.721716
ceft_sparse	75	rbf	4	-543.202	2.98572
ceft_sparse	75	rbf	4	-543.202	3.64108
ceft_sparse	75	rbf	4	-543.202	2.44616
ceft_sparse	75	rbf	4	-543.202	4.89213
ceft_sparse	75	rbf	4	-543.202	5.33764
ceft_sparse	75	rbf	4	-543.202	2.63239
ceft_sparse	75	rbf	4	-543.202	1.71739
ceft_sparse	75	rbf	4	-543.202	3.47905
ceft_sparse	75	rbf	4	-543.202	1.71352
ceft_sparse	75	rbf	4	-543.202	3.9838
ceft_sparse	75	rbf	4	-543.202	4.29025
ceft_sparse	75	rbf	4	-543.202	2.91386
ceft_sparse	75	rbf	4	-543.202	4.2067
ceft_sparse	75	rbf	4	-543.202	6.38972
ceft_sparse	75	rbf	4	-543.202	5.5227
ceft_sparse	75	rbf	4	-543.202	2.25528
ceft_sparse	75	rbf	4	-543.202	2.11441
ceft_sparse	75	rbf	4	-543.202	1.82682
ceft_sparse	75	rbf	4	-543.202	4.46323
ceft_sparse	75	rbf	4	-543.202	4.22325
ceft_sparse	75	rbf	4	-543.202	5.77128
ceft_sparse	75	rbf	4	-543.202	3.18856
ceft_sparse	75	rbf	4	-543.202	10.566
ceft_sparse	75	rbf	4	-543.202	4.3854
ceft_sparse	75	rbf	4	-543.202	1.86935
ceft_sparse	75	rbf	4	-543.202	2.88951
ceft_sparse	75	rbf	4	-543.202	1.24698
ceft_sparse	75	rbf	4	-543.202	5.95461
ceft_sparse	75	rbf	4	-543.202	2.84308
ceft_sparse	75	rbf	4	-543.202	4.64255
ceft_sparse	75	rbf	4	-543.202	2.32078
ceft_sparse	75	rbf	4	-543.202	1.94967
ceft_sparse	75	rbf	4	-543.202	2.45634
ceft_sparse	75	rbf	4	-543.202	3.56374
ceft_sparse	75	rbf	4	-543.202	0.88168
ceft_sparse	75	rbf	4	-543.202	4.92091
ceft_sparse	75	rbf	4	-543.202	11.4473
ceft_sparse	75	rbf	4	-543.202	1.38526
ceft_sparse	75	rbf	4	-543.202	2.78703
ceft_sparse	75	rbf	4	-543.202	2.80609
ceft_sparse	75	rbf	4	-543.202	2.66296
ceft_sparse	75	rbf	4	-543.202	1.65358
ceft_sparse	75	rbf	4	-543.202	1.45046
ceft_sparse	75	rbf	4	-543.202	1.42481
ceft_sparse	75	rbf	4	-543.202	3.12302
ceft_sparse	75	rbf	4	-543.202	6.12802
ceft_sparse	75	rbf	4	-543.202	1.03091
ceft_sparse	75	rbf	4	-543.202	1.61811
ceft_sparse	75	rbf	4	-543.202	1.2883
ceft_sparse	75	rbf	4	-543.202	6.03732
ceft_sparse	75	rbf	4	-543.202	1.97073
ceft_sparse	75	rbf	4	-543.202	4.92535
ceft_sparse	75	rbf	4	-543.202	3.3148
ceft_sparse	75	rbf	4	-543.202	2.31087
ceft_sparse	75	rbf	4	-543.202	2.09352
ceft_sparse	75	rbf	4	-543.202	11.0519
ceft_sparse	75	rbf	4	-543.202	1.59852
ceft_sparse	75	rbf	4	-543.202	4.45184
ceft_sparse	75	rbf	4	-543.202	1.55618
ceft_sparse	75	rbf	4	-543.202	5.26711
ceft_sparse	75	rbf	4	-543.202	1.79994
ceft_sparse	75	rbf	4	-543.202	1.75023
ceft_sparse	75	rbf	4	-543.202	4.34328
ceft_sparse	75	rbf	4	-543.202	2.02691
ceft_sparse	75	rbf	4	-543.202	1.25477
ceft_sparse	75	rbf	4	-543.202	6.32511
ceft_sparse	75	rbf	4	-543.202	1.28968
ceft_sparse	75	rbf	4	-543.202	1.31951
ceft_sparse	75	rbf	4	-543.202	1.82821
ceft_sparse	75	rbf	4	-543.202	3.23063
ceft_sparse	75	rbf	4	-543.202	1.96733
ceft_sparse	75	rbf	4	-543.202	2.43329
ceft_sparse	75	rbf	4	-543.202	7.11073
ceft_sparse	75	rbf	4	-543.202	1.40168
ceft_sparse	75	rbf	4	-543.202	3.86427
ceft_sparse	75	rbf	4	-543.202	1.65232
ceft_sparse	75	rbf	4	-543.202	6.04431
ceft_sparse	75	rbf	4	-543.202	1.30331
ceft_sparse	75	rbf	4	-543.202	0.942141
ceft_sparse	75	rbf	4	-543.202	1.58715
ceft_sparse	75	rbf	4	-543.202	2.06915
ceft_sparse	75	rbf	4	-543.202	3.36599
ceft_sparse	75	rbf	4	-543.202	6.10176
ceft_sparse	75	rbf	4	-543.202	0.989677
ceft_sparse	75	rbf	4	-543.202	4.01245
ceft_sparse	75	rbf	4	-543.202	6.18693
ceft_sparse	75	rbf	4	-543.202	5.55879
ceft_sparse	75	rbf	4	-543.202	7.15377
ceft_sparse	75	rbf	4	-543.202	1.54171
ceft_sparse	75	rbf	4	-543.202	2.6033
ceft_sparse	75	rbf	4	-543.202	2.66131
ceft_sparse	75	rbf	4	-543.202	4.87057
ceft_sparse	75	rbf	4	-543.202	4.68727
ceft_sparse	75	rbf	4	-543.202	2.83483
ceft_sparse	75	rbf	4	-543.202	1.93829
ceft_sparse	75	rbf	4	-543.202	2.65077
ceft_sparse	75	rbf	4	-543.202	4.50696
ceft_sparse	75	rbf	4	-543.202	2.26429
ceft_sparse	75	rbf	4	-543.202	1.91311
ceft_sparse	75	rbf	4	-543.202	3.39977
ceft_sparse	75	rbf	4	-543.202	2.34747
ceft_sparse	75	rbf	4	-543.202	3.69659
ceft_sparse	75	rbf	4	-543.202	1.46936
ceft_sparse	75	rbf	4	-543.202	2.63107
ceft_sparse	75	rbf	4	-543.202	2.13965
ceft_sparse	75	rbf	4	-543.202	1.49357
ceft_sparse	75	rbf	4	-543.202	1.4576
ceft_sparse	75	rbf	4	-543.202	3.24255
ceft_sparse	75	rbf	4	-543.202	1.14988
ceft_sparse	75	rbf	4	-543.202	2.35598
ceft_sparse	75	rbf	4	-543.202	3.69619
ceft_sparse	75	rbf	4	-543.202	2.01455
ceft_sparse	75	rbf	4	-543.202	4.06825
ceft_sparse	75	rbf	4	-543.202	2.2848
ceft_sparse	75	rbf	4	-543.202	5.18233
ceft_sparse	75	rbf	4	-543.202	2.42266
ceft_sparse	75	rbf	4	-543.202	3.84924
ceft_sparse	75	rbf	4	-543.202	2.82528
ceft_sparse	75	rbf	4	-543.202	2.66408
ceft_sparse	75	rbf	4	-543.202	4.23271
ceft_sparse	75	rbf	4	-543.202	0.501771
ceft_sparse	75	rbf	4	-543.202	3.10019
ceft_sparse	75	rbf	4	-543.202	1.49246
ceft_sparse	75	rbf	4	-543.202	2.49449
ceft_sparse	75	rbf	4	-543.202	2.77995
ceft_sparse	75	rbf	4	-543.202	2.52902
ceft_sparse	75	rbf	4	-543.202	0.871693
ceft_sparse	75	rbf	4	-543.202	5.1819
ceft_sparse	75	rbf	4	-543.202	1.76822
ceft_sparse	75	rbf	4	-543.202	1.75673
ceft_sparse	75	rbf	4	-543.202	2.65297
ceft_sparse	75	rbf	4	-543.202	1.84188
ceft_sparse	75	rbf	4	-543.202	1.86755
ceft_sparse	75	rbf	4	-543.202	2.99321
ceft_sparse	75	rbf	4	-543.202	3.1969
ceft_sparse	75	rbf	4	-543.202	1.71767
ceft_sparse	75	rbf	4	-543.202	1.53958
ceft_sparse	75	rbf	4	-543.202	1.69147
ceft_sparse	75	rbf	4	-543.202	2.82912
ceft_sparse	75	rbf	4	-543.202	1.59762
ceft_sparse	75	rbf	4	-543.202	2.30218
ceft_sparse	75	rbf	4	-543.202	5.68021
ceft_sparse	75	rbf	4	-543.202	1.48509
ceft_sparse	75	rbf	4	-543.202	3.85924
ceft_sparse	75	rbf	4	-543.202	4.01446
ceft_sparse	75	rbf	4	-543.202	1.78336
ceft_sparse	75	rbf	4	-543.202	2.05679
ceft_sparse	75	rbf	4	-543.202	2.80609
ceft_sparse	75	rbf	4	-543.202	3.49844
ceft_sparse	25	slope			5.58886
ceft_sparse	25	slope			3.02694
ceft_sparse	25	slope			2.92138
ceft_sparse	25	slope			2.93364
ceft_sparse	25	slope			4.07332
ceft_sparse	25	slope			2.11585
ceft_sparse	25	slope			2.27705
ceft_sparse	25	slope			4.99894
ceft_sparse	25	slope			7.24718
ceft_sparse	25	slope			3.28526
ceft_sparse	25	slope			5.0356
ceft_sparse	25	slope			1.38368
ceft_sparse	25	slope			3.30986
ceft_sparse	25	slope			3.31008
ceft_sparse	25	slope			8.32274
ceft_sparse	25	slope			3.50013
ceft_sparse	25	slope			7.2065
ceft_sparse	25	slope			11.9302
ceft_sparse	25	slope			5.27818
ceft_sparse	25	slope			1.12648
ceft_sparse	25	slope			2.89363
ceft_sparse	25	slope			2.49171
ceft_sparse	25	slope			2.24207
ceft_sparse	25	slope			3.7901
ceft_sparse	25	slope			3.90344
ceft_sparse	25	slope			2.14407
ceft_sparse	25	slope			2.97391
ceft_sparse	25	slope			2.45364
ceft_sparse	25	slope			5.90197
ceft_sparse	25	slope			2.14638
ceft_sparse	25	slope			4.29091
ceft_sparse	25	slope			4.09648
ceft_sparse	25	slope			7.20142
ceft_sparse	25	slope			1.71443
ceft_sparse	25	slope			2.81206
ceft_sparse	25	slope			3.25723
ceft_sparse	25	slope			2.44727
ceft_sparse	25	slope			5.33295
ceft_sparse	25	slope			6.0934
ceft_sparse	25	slope			3.65173
ceft_sparse	25	slope			4.20175
ceft_sparse	25	slope			3.70647
ceft_sparse	25	slope			2.35692
ceft_sparse	25	slope			1.84688
ceft_sparse	25	slope			5.1049
ceft_sparse	25	slope			4.19871
ceft_sparse	25	slope			6.08506
ceft_sparse	25	slope			4.73832
ceft_sparse	25	slope			1.50891
ceft_sparse	25	slope			5.06731
ceft_sparse	25	slope			6.23294
ceft_sparse	25	slope			2.62693
ceft_sparse	25	slope			4.86729
ceft_sparse	25	slope			2.91574
ceft_sparse	25	slope			6.84255
ceft_sparse	25	slope			4.21907
ceft_sparse	25	slope			5.73894
ceft_sparse	25	slope			4.12971
ceft_sparse	25	slope			2.7077
ceft_sparse	25	slope			5.47394
ceft_sparse	25	slope			5.40815
ceft_sparse	25	slope			2.94962
ceft_sparse	25	slope			2.56571
ceft_sparse	25	slope			2.56204
ceft_sparse	25	slope			4.75769
ceft_sparse	25	slope			4.94385
ceft_sparse	25	slope			2.35249
ceft_sparse	25	slope			7.04789
ceft_sparse	25	slope			7.55054
ceft_sparse	25	slope			2.57665
ceft_sparse	25	slope			1.92037
ceft_sparse	25	slope			8.0455
ceft_sparse	25	slope			2.55315
ceft_sparse	25	slope			2.32835
ceft_sparse	25	slope			2.52887
ceft_sparse	25	slope			5.4541
ceft_sparse	25	slope			5.74594
ceft_sparse	25	slope			1.85939
ceft_sparse	25	slope			2.01252
ceft_sparse	25	slope			4.36282
ceft_sparse	25	slope			2.45792
ceft_sparse	25	slope			5.41095
ceft_sparse	25	slope			4.42022
ceft_sparse	25	slope			10.1494
ceft_sparse	25	slope			4.57657
ceft_sparse	25	slope			2.53909
ceft_sparse	25	slope			4.0691
ceft_sparse	25	slope			1.75352
ceft_sparse	25	slope			3.66132
ceft_sparse	25	slope			4.22048
ceft_sparse	25	slope			2.53726
ceft_sparse	25	slope			5.04909
ceft_sparse	25	slope			3.51728
ceft_sparse	25	slope			8.85685
ceft_sparse	25	slope			1.23298
ceft_sparse	25	slope			3.53437
ceft_sparse	25	slope			2.75339
ceft_sparse	25	slope			2.53291
ceft_sparse	25	slope			7.90071
ceft_sparse	25	slope			5.18095
ceft_sparse	25	slope			2.02829
ceft_sparse	25	slope			7.4931
ceft_sparse	25	slope			6.34749
ceft_sparse	25	slope			4.67773
ceft_sparse	25	slope			4.12194
ceft_sparse	25	slope			1.74596
ceft_sparse	25	slope			11.2682
ceft_sparse	25	slope			6.18924
ceft_sparse	25	slope			8.90247
ceft_sparse	25	slope			2.11828
ceft_sparse	25	slope			2.6152
ceft_sparse	25	slope			1.41458
ceft_sparse	25	slope			3.42564
ceft_sparse	25	slope			3.35351
ceft_sparse	25	slope			4.31366
ceft_sparse	25	slope			8.75407
ceft_sparse	25	slope			1.96433
ceft_sparse	25	slope			2.24597
ceft_sparse	25	slope			8.55221
ceft_sparse	25	slope			2.56585
ceft_sparse	25	slope			1.59901
ceft_sparse	25	slope			1.82837
ceft_sparse	25	slope			3.07715
ceft_sparse	25	slope			5.01796
ceft_sparse	25	slope			5.15382
ceft_sparse	25	slope			2.55638
ceft_sparse	25	slope			3.3838
ceft_sparse	25	slope			1.37532
ceft_sparse	25	slope			8.03471
ceft_sparse	25	slope			3.82805
ceft_sparse	25	slope			2.45189
ceft_sparse	25	slope			3.83706
ceft_sparse	25	slope			4.20238
ceft_sparse	25	slope			2.02755
ceft_sparse	25	slope			11.3038
ceft_sparse	25	slope			1.65857
ceft_sparse	25	slope			3.47566
ceft_sparse	25	slope			9.18342
ceft_sparse	25	slope			4.80614
ceft_sparse	25	slope			3.57031
ceft_sparse	25	slope			2.00076
ceft_sparse	25	slope			6.66615
ceft_sparse	25	slope			1.55572
ceft_sparse	25	slope			2.20267
ceft_sparse	25	slope			3.29245
ceft_sparse	25	slope			2.93141
ceft_sparse	25	slope			4.49992
ceft_sparse	25	slope			4.5948
ceft_sparse	25	slope			5.73398
ceft_sparse	25	slope			2.5031
ceft_sparse	25	slope			2.05479
ceft_sparse	25	slope			6.42813
ceft_sparse	25	slope			1.79312
ceft_sparse	25	slope			4.46123
ceft_sparse	25	slope			1.74072
ceft_sparse	25	slope			6.25418
ceft_sparse	25	slope			3.39914
ceft_sparse	25	slope			2.8117
ceft_sparse	25	slope			2.25183
ceft_sparse	25	slope			2.40913
ceft_sparse	25	slope			1.77915
ceft_sparse	25	slope			5.32062
ceft_sparse	25	slope			3.30198
ceft_sparse	25	slope			6.48103
ceft_sparse	25	slope			4.23195
ceft_sparse	25	slope			10.6845
ceft_sparse	25	slope			9.25375
ceft_sparse	25	slope			2.62363
ceft_sparse	25	slope			1.37368
ceft_sparse	25	slope			3.7531
ceft_sparse	25	slope			17.5083
ceft_sparse	25	slope			8.10574
ceft_sparse	25	slope			4.80783
ceft_sparse	25	slope			3.17979
ceft_sparse	25	slope			2.56035
ceft_sparse	25	slope			4.76208
ceft_sparse	25	slope			2.67418
ceft_sparse	25	slope			1.53276
ceft_sparse	25	slope			4.45381
ceft_sparse	25	slope			3.71887
ceft_sparse	25	slope			5.16781
ceft_sparse	25	slope			2.17221
ceft_sparse	25	slope			3.86941
ceft_sparse	25	slope			4.98288
ceft_sparse	25	slope			1.62077
ceft_sparse	25	slope			2.52383
ceft_sparse	25	slope			4.92237
ceft_sparse	25	slope			1.49416
ceft_sparse	25	slope			3.92842
ceft_sparse	25	slope			2.57067
ceft_sparse	25	slope			1.80818
ceft_sparse	25	slope			3.05919
ceft_sparse	25	slope			3.06027
ceft_sparse	25	slope			3.2164
ceft_sparse	25	slope			3.2947
ceft_sparse	25	slope			7.93321
ceft_sparse	25	slope			0.877269
ceft_sparse	25	slope			1.43967
ceft_sparse	25	slope			2.69132
ceft_sparse	25	slope			1.14666
ceft_sparse	25	slope			2.56294
ceft_sparse	25	slope			4.84475
ceft_sparse	25	slope			10.4969
ceft_sparse	25	slope			2.87699
ceft_sparse	25	slope			2.93914
ceft_sparse	25	slope			2.96449
ceft_sparse	25	slope			4.56048
ceft_sparse	25	slope			3.41025
ceft_sparse	25	slope			5.79593
ceft_sparse	25	slope			9.8421
ceft_sparse	25	slope			2.16924
ceft_sparse	25	slope			1.86004
ceft_sparse	25	slope			2.28963
ceft_sparse	25	slope			5.92729
ceft_sparse	25	slope			10.1784
ceft_sparse	25	slope			3.34209
ceft_sparse	25	slope			3.01838
ceft_sparse	25	slope			4.7021
ceft_sparse	25	slope			4.9923
ceft_sparse	25	slope			4.11174
ceft_sparse	25	slope			3.26143
ceft_sparse	25	slope			4.16097
ceft_sparse	25	slope			4.96853
ceft_sparse	25	slope			5.77537
ceft_sparse	25	slope			2.20089
ceft_sparse	25	slope			1.91084
ceft_sparse	25	slope			4.78551
ceft_sparse	25	slope			4.13797
ceft_sparse	50	slope			5.75977
ceft_sparse	50	slope			2.45675
ceft_sparse	50	slope			2.94131
ceft_sparse	50	slope			2.70644
ceft_sparse	50	slope			4.44259
ceft_sparse	50	slope			2.12616
ceft_sparse	50	slope			1.97613
ceft_sparse	50	slope			4.00126
ceft_sparse	50	slope			2.98951
ceft_sparse	50	slope			4.23069
ceft_sparse	50	slope			4.62982
ceft_sparse	50	slope			1.60066
ceft_sparse	50	slope			2.41728
ceft_sparse	50	slope			3.70603
ceft_sparse	50	slope			4.28117
ceft_sparse	50	slope			3.99652
ceft_sparse	50	slope			8.08708
ceft_sparse	50	slope			5.28273
ceft_sparse	50	slope			3.94
ceft_sparse	50	slope			0.709388
ceft_sparse	50	slope			2.96473
ceft_sparse	50	slope			2.57175
ceft_sparse	50	slope			2.05991
ceft_sparse	50	slope			3.32432
ceft_sparse	50	slope			4.00346
ceft_sparse	50	slope			2.17424
ceft_sparse	50	slope			3.30803
ceft_sparse	50	slope			2.41576
ceft_sparse	50	slope			4.65063
ceft_sparse	50	slope			1.75422
ceft_sparse	50	slope			2.79052
ceft_sparse	50	slope			3.74521
ceft_sparse	50	slope			2.88907
ceft_sparse	50	slope			0.686004
ceft_sparse	50	slope			2.03224
ceft_sparse	50	slope			3.81491
ceft_sparse	50	slope			3.09804
ceft_sparse	50	slope			3.19681
ceft_sparse	50	slope			5.95966
ceft_sparse	50	slope			2.01324
ceft_sparse	50	slope			3.20527
ceft_sparse	50	slope			1.97316
ceft_sparse	50	slope			1.5121
ceft_sparse	50	slope			1.58372
ceft_sparse	50	slope			4.67779
ceft_sparse	50	slope			3.00185
ceft_sparse	50	slope			3.21755
ceft_sparse	50	slope			4.23908
ceft_sparse	50	slope			1.65832
ceft_sparse	50	slope			4.04573
ceft_sparse	50	slope			6.43612
ceft_sparse	50	slope			1.66441
ceft_sparse	50	slope			4.52756
ceft_sparse	50	slope			2.92576
ceft_sparse	50	slope			1.97027
ceft_sparse	50	slope			4.38442
ceft_sparse	50	slope			4.19366
ceft_sparse	50	slope			3.37648
ceft_sparse	50	slope			2.71924
ceft_sparse	50	slope			4.49689
ceft_sparse	50	slope			6.32209
ceft_sparse	50	slope			2.78303
ceft_sparse	50	slope			1.97729
ceft_sparse	50	slope			2.62188
ceft_sparse	50	slope			4.49156
ceft_sparse	50	slope			5.25435
ceft_sparse	50	slope			2.20716
ceft_sparse	50	slope			10.1334
ceft_sparse	50	slope			5.08152
ceft_sparse	50	slope			2.69738
ceft_sparse	50	slope			1.39859
ceft_sparse	50	slope			9.24978
ceft_sparse	50	slope			2.65799
ceft_sparse	50	slope			2.89466
ceft_sparse	50	slope			2.12388
ceft_sparse	50	slope			4.47654
ceft_sparse	50	slope			3.46424
ceft_sparse	50	slope			1.64207
ceft_sparse	50	slope			1.56331
ceft_sparse	50	slope			1.84139
ceft_sparse	50	slope			2.88771
ceft_sparse	50	slope			3.42424
ceft_sparse	50	slope			2.33631
ceft_sparse	50	slope			6.49823
ceft_sparse	50	slope			5.4215
ceft_sparse	50	slope			2.48941
ceft_sparse	50	slope			4.13935
ceft_sparse	50	slope			1.85688
ceft_sparse	50	slope			3.43254
ceft_sparse	50	slope			3.91579
ceft_sparse	50	slope			2.38383
ceft_sparse	50	slope			3.59807
ceft_sparse	50	slope			3.26532
ceft_sparse	50	slope			5.47363
ceft_sparse	50	slope			1.28268
ceft_sparse	50	slope			2.3629
ceft_sparse	50	slope			2.47358
ceft_sparse	50	slope			2.91301
ceft_sparse	50	slope			4.27393
ceft_sparse	50	slope			4.69819
ceft_sparse	50	slope			2.07926
ceft_sparse	50	slope			9.55685
ceft_sparse	50	slope			2.30397
ceft_sparse	50	slope			2.90945
ceft_sparse	50	slope			3.60236
ceft_sparse	50	slope			2.0673
ceft_sparse	50	slope			9.09824
ceft_sparse	50	slope			4.24399
ceft_sparse	50	slope			3.44654
ceft_sparse	50	slope			2.64
ceft_sparse	50	slope			2.78269
ceft_sparse	50	slope			1.54318
ceft_sparse	50	slope			2.73301
ceft_sparse	50	slope			2.5261
ceft_sparse	50	slope			2.81986
ceft_sparse	50	slope			8.80409
ceft_sparse	50	slope			2.28966
ceft_sparse	50	slope			1.66437
ceft_sparse	50	slope			8.29164
ceft_sparse	50	slope			2.68974
ceft_sparse	50	slope			2.24777
ceft_sparse	50	slope			1.59514
ceft_sparse	50	slope			2.10939
ceft_sparse	50	slope			2.5464
ceft_sparse	50	slope			5.70884
ceft_sparse	50	slope			1.68128
ceft_sparse	50	slope			2.16609
ceft_sparse	50	slope			1.63134
ceft_sparse	50	slope			8.01364
ceft_sparse	50	slope			3.0438
ceft_sparse	50	slope			2.94786
ceft_sparse	50	slope			4.05948
ceft_sparse	50	slope			4.75872
ceft_sparse	50	slope			2.42976
ceft_sparse	50	slope			9.87966
ceft_sparse	50	slope			1.86332
ceft_sparse	50	slope			4.33552
ceft_sparse	50	slope			10.8996
ceft_sparse	50	slope			4.6521
ceft_sparse	50	slope			2.15057
ceft_sparse	50	slope			1.78688
ceft_sparse	50	slope			3.50148
ceft_sparse	50	slope			1.60975
ceft_sparse	50	slope			1.11668
ceft_sparse	50	slope			4.36012
ceft_sparse	50	slope			2.24018
ceft_sparse	50	slope			3.10047
ceft_sparse	50	slope			4.38169
ceft_sparse	50	slope			4.11925
ceft_sparse	50	slope			1.64535
ceft_sparse	50	slope			1.85203
ceft_sparse	50	slope			8.44748
ceft_sparse	50	slope			1.60557
ceft_sparse	50	slope			5.17808
ceft_sparse	50	slope			1.82468
ceft_sparse	50	slope			7.38409
ceft_sparse	50	slope			3.99916
ceft_sparse	50	slope			2.76839
ceft_sparse	50	slope			2.60422
ceft_sparse	50	slope			3.03142
ceft_sparse	50	slope			2.28449
ceft_sparse	50	slope			4.03151
ceft_sparse	50	slope			3.17842
ceft_sparse	50	slope			4.94825
ceft_sparse	50	slope			3.43786
ceft_sparse	50	slope			6.26436
ceft_sparse	50	slope			7.51189
ceft_sparse	50	slope			2.84719
ceft_sparse	50	slope			1.49504
ceft_sparse	50	slope			2.3245
ceft_sparse	50	slope			8.93874
ceft_sparse	50	slope			5.6004
ceft_sparse	50	slope			3.71142
ceft_sparse	50	slope			3.04866
ceft_sparse	50	slope			2.23454
ceft_sparse	50	slope			4.73589
ceft_sparse	50	slope			2.44652
ceft_sparse	50	slope			1.66938
ceft_sparse	50	slope			2.30394
ceft_sparse	50	slope			3.89166
ceft_sparse	50	slope			4.53425
ceft_sparse	50	slope			2.1376
ceft_sparse	50	slope			4.01183
ceft_sparse	50	slope			5.25321
ceft_sparse	50	slope			1.35952
ceft_sparse	50	slope			1.64802
ceft_sparse	50	slope			3.89516
ceft_sparse	50	slope			0.949144
ceft_sparse	50	slope			3.21272
ceft_sparse	50	slope			2.66821
ceft_sparse	50	slope			1.86579
ceft_sparse	50	slope			3.20247
ceft_sparse	50	slope			3.21949
ceft_sparse	50	slope			3.78068
ceft_sparse	50	slope			3.67444
ceft_sparse	50	slope			5.8445
ceft_sparse	50	slope			0.609412
ceft_sparse	50	slope			1.4621
ceft_sparse	50	slope			2.60759
ceft_sparse	50	slope			1.20023
ceft_sparse	50	slope			3.24166
ceft_sparse	50	slope			2.64009
ceft_sparse	50	slope			7.86415
ceft_sparse	50	slope			3.01905
ceft_sparse	50	slope			2.80927
ceft_sparse	50	slope			3.28876
ceft_sparse	50	slope			3.92451
ceft_sparse	50	slope			2.71223
ceft_sparse	50	slope			3.90217
ceft_sparse	50	slope			7.31477
ceft_sparse	50	slope			2.12102
ceft_sparse	50	slope			1.39736
ceft_sparse	50	slope			2.13854
ceft_sparse	50	slope			8.54318
ceft_sparse	50	slope			8.41592
ceft_sparse	50	slope			4.11239
ceft_sparse	50	slope			3.46697
ceft_sparse	50	slope			3.8351
ceft_sparse	50	slope			3.89945
ceft_sparse	50	slope			1.87811
ceft_sparse	50	slope			2.84162
ceft_sparse	50	slope			2.83936
ceft_sparse	50	slope			6.13997
ceft_sparse	50	slope			5.04109
ceft_sparse	50	slope			1.58775
ceft_sparse	50	slope			2.03945
ceft_sparse	50	slope			3.10237
ceft_sparse	50	slope			3.20098
ceft_sparse	75	slope			7.19435
ceft_sparse	75	slope			1.74493
ceft_sparse	75	slope			3.395
ceft_sparse	75	slope			3.48365
ceft_sparse	75	slope			3.23965
ceft_sparse	75	slope			1.9749
ceft_sparse	75	slope			2.08133
ceft_sparse	75	slope			2.20406
ceft_sparse	75	slope			2.85298
ceft_sparse	75	slope			3.91974
ceft_sparse	75	slope			2.83228
ceft_sparse	75	slope			1.73394
ceft_sparse	75	slope			2.57586
ceft_sparse	75	slope			3.41365
ceft_sparse	75	slope			2.0347
ceft_sparse	75	slope			3.71394
ceft_sparse	75	slope			6.37086
ceft_sparse	75	slope			5.61341
ceft_sparse	75	slope			4.99396
ceft_sparse	75	slope			0.570373
ceft_sparse	75	slope			2.49971
ceft_sparse	75	slope			2.72631
ceft_sparse	75	slope			0.586537
ceft_sparse	75	slope			2.55785
ceft_sparse	75	slope			1.03685
ceft_sparse	75	slope			1.46022
ceft_sparse	75	slope			3.75474
ceft_sparse	75	slope			2.40149
ceft_sparse	75	slope			3.71203
ceft_sparse	75	slope			1.93544
ceft_sparse	75	slope			2.3736
ceft_sparse	75	slope			3.31619
ceft_sparse	75	slope			4.03983
ceft_sparse	75	slope			0.590366
ceft_sparse	75	slope			2.38517
ceft_sparse	75	slope			4.87909
ceft_sparse	75	slope			3.4688
ceft_sparse	75	slope			2.1129
ceft_sparse	75	slope			2.75113
ceft_sparse	75	slope			2.25349
ceft_sparse	75	slope			2.84487
ceft_sparse	75	slope			2.28681
ceft_sparse	75	slope			1.83537
ceft_sparse	75	slope			0.754123
ceft_sparse	75	slope			4.88958
ceft_sparse	75	slope			1.58564
ceft_sparse	75	slope			4.04016
ceft_sparse	75	slope			1.54699
ceft_sparse	75	slope			1.65236
ceft_sparse	75	slope			4.0072
ceft_sparse	75	slope			4.2771
ceft_sparse	75	slope			1.63949
ceft_sparse	75	slope			4.75441
ceft_sparse	75	slope			2.08909
ceft_sparse	75	slope			1.28848
ceft_sparse	75	slope			4.85411
ceft_sparse	75	slope			4.65565
ceft_sparse	75	slope			2.94996
ceft_sparse	75	slope			2.09802
ceft_sparse	75	slope			5.39281
ceft_sparse	75	slope			5.44831
ceft_sparse	75	slope			1.63374
ceft_sparse	75	slope			2.55966
ceft_sparse	75	slope			1.60908
ceft_sparse	75	slope			4.45051
ceft_sparse	75	slope			3.64352
ceft_sparse	75	slope			2.73554
ceft_sparse	75	slope			9.62763
ceft_sparse	75	slope			4.73459
ceft_sparse	75	slope			3.26395
ceft_sparse	75	slope			1.65186
ceft_sparse	75	slope			7.39444
ceft_sparse	75	slope			2.28496
ceft_sparse	75	slope			1.74694
ceft_sparse	75	slope			2.55275
ceft_sparse	75	slope			2.55483
ceft_sparse	75	slope			2.38074
ceft_sparse	75	slope			1.53466
ceft_sparse	75	slope			0.776106
ceft_sparse	75	slope			1.67522
ceft_sparse	75	slope			3.13807
ceft_sparse	75	slope			3.24637
ceft_sparse	75	slope			2.27077
ceft_sparse	75	slope			5.7987
ceft_sparse	75	slope			2.8885
ceft_sparse	75	slope			1.80962
ceft_sparse	75	slope			4.96747
ceft_sparse	75	slope			2.52759
ceft_sparse	75	slope			3.37061
ceft_sparse	75	slope			1.49906
ceft_sparse	75	slope			2.59442
ceft_sparse	75	slope			3.71438
ceft_sparse	75	slope			2.93175
ceft_sparse	75	slope			6.8929
ceft_sparse	75	slope			1.52083
ceft_sparse	75	slope			2.11381
ceft_sparse	75	slope			2.85932
ceft_sparse	75	slope			2.76719
ceft_sparse	75	slope			5.23839
ceft_sparse	75	slope			6.16494
ceft_sparse	75	slope			2.29909
ceft_sparse	75	slope			8.55544
ceft_sparse	75	slope			2.63614
ceft_sparse	75	slope			1.82432
ceft_sparse	75	slope			4.27818
ceft_sparse	75	slope			2.12673
ceft_sparse	75	slope			8.55625
ceft_sparse	75	slope			4.52492
ceft_sparse	75	slope			4.36105
ceft_sparse	75	slope			2.07796
ceft_sparse	75	slope			2.45747
ceft_sparse	75	slope			1.87311
ceft_sparse	75	slope			2.14302
ceft_sparse	75	slope			2.85513
ceft_sparse	75	slope			3.36552
ceft_sparse	75	slope			10.8292
ceft_sparse	75	slope			1.60385
ceft_sparse	75	slope			1.73605
ceft_sparse	75	slope			6.87612
ceft_sparse	75	slope			2.79079
ceft_sparse	75	slope			1.23614
ceft_sparse	75	slope			0.879811
ceft_sparse	75	slope			1.31236
ceft_sparse	75	slope			2.77335
ceft_sparse	75	slope			6.9393
ceft_sparse	75	slope			0.748296
ceft_sparse	75	slope			1.87839
ceft_sparse	75	slope			1.34094
ceft_sparse	75	slope			8.31322
ceft_sparse	75	slope			2.93531
ceft_sparse	75	slope			3.86597
ceft_sparse	75	slope			4.04491
ceft_sparse	75	slope			4.03584
ceft_sparse	75	slope			2.62011
ceft_sparse	75	slope			9.11081
ceft_sparse	75	slope			1.57347
ceft_sparse	75	slope			4.30947
ceft_sparse	75	slope			6.96375
ceft_sparse	75	slope			5.49918
ceft_sparse	75	slope			1.08337
ceft_sparse	75	slope			1.91179
ceft_sparse	75	slope			4.61812
ceft_sparse	75	slope			0.788407
ceft_sparse	75	slope			1.17491
ceft_sparse	75	slope			4.04668
ceft_sparse	75	slope			1.2064
ceft_sparse	75	slope			2.90889
ceft_sparse	75	slope			4.47446
ceft_sparse	75	slope			3.48741
ceft_sparse	75	slope			1.14833
ceft_sparse	75	slope			1.86599
ceft_sparse	75	slope			8.14249
ceft_sparse	75	slope			1.56405
ceft_sparse	75	slope			4.57576
ceft_sparse	75	slope			1.15103
ceft_sparse	75	slope			5.93078
ceft_sparse	75	slope			2.69016
ceft_sparse	75	slope			2.94096
ceft_sparse	75	slope			2.02171
ceft_sparse	75	slope			1.12365
ceft_sparse	75	slope			2.3896
ceft_sparse	75	slope			4.65994
ceft_sparse	75	slope			3.4425
ceft_sparse	75	slope			5.02248
ceft_sparse	75	slope			2.56765
ceft_sparse	75	slope			7.74156
ceft_sparse	75	slope			10.0557
ceft_sparse	75	slope			2.37731
ceft_sparse	75	slope			1.82829
ceft_sparse	75	slope			2.33898
ceft_sparse	75	slope			10.8224
ceft_sparse	75	slope			4.6714
ceft_sparse	75	slope			4.31981
ceft_sparse	75	slope			2.02302
ceft_sparse	75	slope			2.95182
ceft_sparse	75	slope			5.10792
ceft_sparse	75	slope			3.26498
ceft_sparse	75	slope			1.91484
ceft_sparse	75	slope			3.01861
ceft_sparse	75	slope			2.78225
ceft_sparse	75	slope			5.15169
ceft_sparse	75	slope			2.13929
ceft_sparse	75	slope			3.93917
ceft_sparse	75	slope			4.3465
ceft_sparse	75	slope			1.45259
ceft_sparse	75	slope			1.66831
ceft_sparse	75	slope			1.91694
ceft_sparse	75	slope			1.20382
ceft_sparse	75	slope			2.9986
ceft_sparse	75	slope			3.13689
ceft_sparse	75	slope			2.10431
ceft_sparse	75	slope			2.90998
ceft_sparse	75	slope			2.583
ceft_sparse	75	slope			4.45531
ceft_sparse	75	slope			2.82055
ceft_sparse	75	slope			5.01118
ceft_sparse	75	slope			0.508239
ceft_sparse	75	slope			1.81325
ceft_sparse	75	slope			3.40946
ceft_sparse	75	slope			1.44794
ceft_sparse	75	slope			2.12482
ceft_sparse	75	slope			0.719571
ceft_sparse	75	slope			9.09032
ceft_sparse	75	slope			1.87767
ceft_sparse	75	slope			2.4603
ceft_sparse	75	slope			2.70706
ceft_sparse	75	slope			3.07451
ceft_sparse	75	slope			1.60286
ceft_sparse	75	slope			3.415
ceft_sparse	75	slope			4.8829
ceft_sparse	75	slope			0.981516
ceft_sparse	75	slope			1.49015
ceft_sparse	75	slope			2.3191
ceft_sparse	75	slope			5.87875
ceft_sparse	75	slope			7.78918
ceft_sparse	75	slope			4.06374
ceft_sparse	75	slope			2.20381
ceft_sparse	75	slope			1.53037
ceft_sparse	75	slope			2.49344
ceft_sparse	75	slope			1.97489
ceft_sparse	75	slope			3.9549
ceft_sparse	75	slope			1.51344
ceft_sparse	75	slope			7.4944
ceft_sparse	75	slope			5.07774
ceft_sparse	75	slope			1.4302
ceft_sparse	75	slope			2.2424
ceft_sparse	75	slope			3.8672
ceft_sparse	75	slope			4.1204
ceft_sparse	25	linear	2	-524.628	5.16096
ceft_sparse	25	linear	2	-524.628	2.59673
ceft_sparse	25	linear	2	-524.628	3.65328
ceft_sparse	25	linear	2	-524.628	4.68959
ceft_sparse	25	linear	2	-524.628	4.52786
ceft_sparse	25	linear	2	-524.628	4.17263
ceft_sparse	25	linear	2	-524.628	3.34515
ceft_sparse	25	linear	2	-524.628	4.28252
ceft_sparse	25	linear	2	-524.628	8.21115
ceft_sparse	25	linear	2	-524.628	3.44053
ceft_sparse	25	linear	2	-524.628	6.95676
ceft_sparse	25	linear	2	-524.628	1.43503
ceft_sparse	25	linear	2	-524.628	2.33539
ceft_sparse	25	linear	2	-524.628	4.51394
ceft_sparse	25	linear	2	-524.628	7.64949
ceft_sparse	25	linear	2	-524.628	4.00907
ceft_sparse	25	linear	2	-524.628	7.89358
ceft_sparse	25	linear	2	-524.628	14.7779
ceft_sparse	25	linear	2	-524.628	6.08945
ceft_sparse	25	linear	2	-524.628	0.885172
ceft_sparse	25	linear	2	-524.628	2.99934
ceft_sparse	25	linear	2	-524.628	2.92406
ceft_sparse	25	linear	2	-524.628	2.56453
ceft_sparse	25	linear	2	-524.628	2.69817
ceft_sparse	25	linear	2	-524.628	3.96323
ceft_sparse	25	linear	2	-524.628	2.24311
ceft_sparse	25	linear	2	-524.628	3.31973
ceft_sparse	25	linear	2	-524.628	3.03522
ceft_sparse	25	linear	2	-524.628	6.98949
ceft_sparse	25	linear	2	-524.628	2.42135
ceft_sparse	25	linear	2	-524.628	2.98055
ceft_sparse	25	linear	2	-524.628	4.49516
ceft_sparse	25	linear	2	-524.628	4.01241
ceft_sparse	25	linear	2	-524.628	1.09838
ceft_sparse	25	linear	2	-524.628	2.42873
ceft_sparse	25	linear	2	-524.628	3.20927
ceft_sparse	25	linear	2	-524.628	2.22721
ceft_sparse	25	linear	2	-524.628	5.63837
ceft_sparse	25	linear	2	-524.628	5.67956
ceft_sparse	25	linear	2	-524.628	4.35348
ceft_sparse	25	linear	2	-524.628	6.19143
ceft_sparse	25	linear	2	-524.628	6.35807
ceft_sparse	25	linear	2	-524.628	2.9678
ceft_sparse	25	linear	2	-524.628	2.74628
ceft_sparse	25	linear	2	-524.628	5.51756
ceft_sparse	25	linear	2	-524.628	4.66363
ceft_sparse	25	linear	2	-524.628	4.03548
ceft_sparse	25	linear	2	-524.628	2.9887
ceft_sparse	25	linear	2	-524.628	1.44095
ceft_sparse	25	linear	2	-524.628	5.58346
ceft_sparse	25	linear	2	-524.628	7.45819
ceft_sparse	25	linear	2	-524.628	2.11548
ceft_sparse	25	linear	2	-524.628	6.34147
ceft_sparse	25	linear	2	-524.628	2.94634
ceft_sparse	25	linear	2	-524.628	7.97541
ceft_sparse	25	linear	2	-524.628	4.21737
ceft_sparse	25	linear	2	-524.628	5.5329
ceft_sparse	25	linear	2	-524.628	4.98715
ceft_sparse	25	linear	2	-524.628	3.52853
ceft_sparse	25	linear	2	-524.628	5.8095
ceft_sparse	25	linear	2	-524.628	6.96977
ceft_sparse	25	linear	2	-524.628	3.38576
ceft_sparse	25	linear	2	-524.628	3.67934
ceft_sparse	25	linear	2	-524.628	3.38341
ceft_sparse	25	linear	2	-524.628	5.39724
ceft_sparse	25	linear	2	-524.628	5.63926
ceft_sparse	25	linear	2	-524.628	1.9075
ceft_sparse	25	linear	2	-524.628	6.66803
ceft_sparse	25	linear	2	-524.628	6.25641
ceft_sparse	25	linear	2	-524.628	3.24691
ceft_sparse	25	linear	2	-524.628	3.54486
ceft_sparse	25	linear	2	-524.628	8.33075
ceft_sparse	25	linear	2	-524.628	4.00885
ceft_sparse	25	linear	2	-524.628	2.52995
ceft_sparse	25	linear	2	-524.628	2.82623
ceft_sparse	25	linear	2	-524.628	5.16948
ceft_sparse	25	linear	2	-524.628	8.1091
ceft_sparse	25	linear	2	-524.628	1.79691
ceft_sparse	25	linear	2	-524.628	1.67838
ceft_sparse	25	linear	2	-524.628	3.70257
ceft_sparse	25	linear	2	-524.628	3.16359
ceft_sparse	25	linear	2	-524.628	4.3255
ceft_sparse	25	linear	2	-524.628	4.13529
ceft_sparse	25	linear	2	-524.628	8.92773
ceft_sparse	25	linear	2	-524.628	7.15726
ceft_sparse	25	linear	2	-524.628	4.19012
ceft_sparse	25	linear	2	-524.628	4.0121
ceft_sparse	25	linear	2	-524.628	2.0623
ceft_sparse	25	linear	2	-524.628	4.02229
ceft_sparse	25	linear	2	-524.628	5.00931
ceft_sparse	25	linear	2	-524.628	2.49718
ceft_sparse	25	linear	2	-524.628	6.67642
ceft_sparse	25	linear	2	-524.628	3.11526
ceft_sparse	25	linear	2	-524.628	7.93959
ceft_sparse	25	linear	2	-524.628	1.7449
ceft_sparse	25	linear	2	-524.628	3.57086
ceft_sparse	25	linear	2	-524.628	2.03213
ceft_sparse	25	linear	2	-524.628	2.55028
ceft_sparse	25	linear	2	-524.628	6.39234
ceft_sparse	25	linear	2	-524.628	5.4034
ceft_sparse	25	linear	2	-524.628	2.02278
ceft_sparse	25	linear	2	-524.628	8.66635
ceft_sparse	25	linear	2	-524.628	6.87497
ceft_sparse	25	linear	2	-524.628	5.08794
ceft_sparse	25	linear	2	-524.628	5.72185
ceft_sparse	25	linear	2	-524.628	2.53858
ceft_sparse	25	linear	2	-524.628	12.9155
ceft_sparse	25	linear	2	-524.628	11.4776
ceft_sparse	25	linear	2	-524.628	6.54655
ceft_sparse	25	linear	2	-524.628	3.40485
ceft_sparse	25	linear	2	-524.628	3.31047
ceft_sparse	25	linear	2	-524.628	1.24194
ceft_sparse	25	linear	2	-524.628	3.32854
ceft_sparse	25	linear	2	-524.628	5.12419
ceft_sparse	25	linear	2	-524.628	3.6683
ceft_sparse	25	linear	2	-524.628	9.78423
ceft_sparse	25	linear	2	-524.628	1.98238
ceft_sparse	25	linear	2	-524.628	4.46362
ceft_sparse	25	linear	2	-524.628	9.77624
ceft_sparse	25	linear	2	-524.628	1.82541
ceft_sparse	25	linear	2	-524.628	2.83514
ceft_sparse	25	linear	2	-524.628	2.35272
ceft_sparse	25	linear	2	-524.628	2.99277
ceft_sparse	25	linear	2	-524.628	4.4213
ceft_sparse	25	linear	2	-524.628	5.77357
ceft_sparse	25	linear	2	-524.628	1.90058
ceft_sparse	25	linear	2	-524.628	1.71993
ceft_sparse	25	linear	2	-524.628	1.74614
ceft_sparse	25	linear	2	-524.628	9.74337
ceft_sparse	25	linear	2	-524.628	4.7466
ceft_sparse	25	linear	2	-524.628	2.83468
ceft_sparse	25	linear	2	-524.628	4.0288
ceft_sparse	25	linear	2	-524.628	8.8152
ceft_sparse	25	linear	2	-524.628	3.20062
ceft_sparse	25	linear	2	-524.628	11.4515
ceft_sparse	25	linear	2	-524.628	2.2118
ceft_sparse	25	linear	2	-524.628	4.33227
ceft_sparse	25	linear	2	-524.628	6.5404
ceft_sparse	25	linear	2	-524.628	9.74683
ceft_sparse	25	linear	2	-524.628	3.11163
ceft_sparse	25	linear	2	-524.628	3.683
ceft_sparse	25	linear	2	-524.628	7.64871
ceft_sparse	25	linear	2	-524.628	2.46767
ceft_sparse	25	linear	2	-524.628	1.79844
ceft_sparse	25	linear	2	-524.628	3.50478
ceft_sparse	25	linear	2	-524.628	3.50863
ceft_sparse	25	linear	2	-524.628	4.26816
ceft_sparse	25	linear	2	-524.628	4.26023
ceft_sparse	25	linear	2	-524.628	7.9348
ceft_sparse	25	linear	2	-524.628	6.307
ceft_sparse	25	linear	2	-524.628	2.35865
ceft_sparse	25	linear	2	-524.628	7.06265
ceft_sparse	25	linear	2	-524.628	2.93656
ceft_sparse	25	linear	2	-524.628	4.44274
ceft_sparse	25	linear	2	-524.628	3.07411
ceft_sparse	25	linear	2	-524.628	5.62724
ceft_sparse	25	linear	2	-524.628	3.3867
ceft_sparse	25	linear	2	-524.628	4.88847
ceft_sparse	25	linear	2	-524.628	2.91786
ceft_sparse	25	linear	2	-524.628	3.62099
ceft_sparse	25	linear	2	-524.628	1.83201
ceft_sparse	25	linear	2	-524.628	6.609
ceft_sparse	25	linear	2	-524.628	3.72052
ceft_sparse	25	linear	2	-524.628	6.00802
ceft_sparse	25	linear	2	-524.628	4.53708
ceft_sparse	25	linear	2	-524.628	9.78383
ceft_sparse	25	linear	2	-524.628	7.98137
ceft_sparse	25	linear	2	-524.628	2.63857
ceft_sparse	25	linear	2	-524.628	1.62927
ceft_sparse	25	linear	2	-524.628	5.08043
ceft_sparse	25	linear	2	-524.628	16.0207
ceft_sparse	25	linear	2	-524.628	8.97546
ceft_sparse	25	linear	2	-524.628	5.68542
ceft_sparse	25	linear	2	-524.628	4.17093
ceft_sparse	25	linear	2	-524.628	3.59537
ceft_sparse	25	linear	2	-524.628	3.64983
ceft_sparse	25	linear	2	-524.628	4.02175
ceft_sparse	25	linear	2	-524.628	2.82823
ceft_sparse	25	linear	2	-524.628	5.54281
ceft_sparse	25	linear	2	-524.628	2.98197
ceft_sparse	25	linear	2	-524.628	5.56036
ceft_sparse	25	linear	2	-524.628	2.18297
ceft_sparse	25	linear	2	-524.628	3.5477
ceft_sparse	25	linear	2	-524.628	5.30599
ceft_sparse	25	linear	2	-524.628	1.97517
ceft_sparse	25	linear	2	-524.628	3.53486
ceft_sparse	25	linear	2	-524.628	5.69479
ceft_sparse	25	linear	2	-524.628	2.52865
ceft_sparse	25	linear	2	-524.628	3.80631
ceft_sparse	25	linear	2	-524.628	6.46911
ceft_sparse	25	linear	2	-524.628	3.11826
ceft_sparse	25	linear	2	-524.628	3.04566
ceft_sparse	25	linear	2	-524.628	2.83085
ceft_sparse	25	linear	2	-524.628	4.55629
ceft_sparse	25	linear	2	-524.628	3.87143
ceft_sparse	25	linear	2	-524.628	8.55847
ceft_sparse	25	linear	2	-524.628	3.03803
ceft_sparse	25	linear	2	-524.628	1.28738
ceft_sparse	25	linear	2	-524.628	3.47992
ceft_sparse	25	linear	2	-524.628	2.28383
ceft_sparse	25	linear	2	-524.628	2.71134
ceft_sparse	25	linear	2	-524.628	4.02215
ceft_sparse	25	linear	2	-524.628	10.1952
ceft_sparse	25	linear	2	-524.628	2.68317
ceft_sparse	25	linear	2	-524.628	2.99489
ceft_sparse	25	linear	2	-524.628	6.52673
ceft_sparse	25	linear	2	-524.628	4.09955
ceft_sparse	25	linear	2	-524.628	3.88113
ceft_sparse	25	linear	2	-524.628	5.57811
ceft_sparse	25	linear	2	-524.628	6.22662
ceft_sparse	25	linear	2	-524.628	2.90485
ceft_sparse	25	linear	2	-524.628	1.90856
ceft_sparse	25	linear	2	-524.628	2.69916
ceft_sparse	25	linear	2	-524.628	9.25529
ceft_sparse	25	linear	2	-524.628	10.9349
ceft_sparse	25	linear	2	-524.628	6.42697
ceft_sparse	25	linear	2	-524.628	2.94428
ceft_sparse	25	linear	2	-524.628	3.88533
ceft_sparse	25	linear	2	-524.628	5.25635
ceft_sparse	25	linear	2	-524.628	2.73714
ceft_sparse	25	linear	2	-524.628	3.51352
ceft_sparse	25	linear	2	-524.628	2.95314
ceft_sparse	25	linear	2	-524.628	5.85945
ceft_sparse	25	linear	2	-524.628	8.68291
ceft_sparse	25	linear	2	-524.628	2.10164
ceft_sparse	25	linear	2	-524.628	4.57741
ceft_sparse	25	linear	2	-524.628	6.37208
ceft_sparse	25	linear	2	-524.628	4.07553
ceft_sparse	50	linear	0	-905.05	5.87495
ceft_sparse	50	linear	0	-905.05	3.2501
ceft_sparse	50	linear	0	-905.05	3.15783
ceft_sparse	50	linear	0	-905.05	4.04142
ceft_sparse	50	linear	0	-905.05	4.29985
ceft_sparse	50	linear	0	-905.05	1.90449
ceft_sparse	50	linear	0	-905.05	2.03536
ceft_sparse	50	linear	0	-905.05	4.05527
ceft_sparse	50	linear	0	-905.05	3.03765
ceft_sparse	50	linear	0	-905.05	3.49255
ceft_sparse	50	linear	0	-905.05	5.83395
ceft_sparse	50	linear	0	-905.05	1.3481
ceft_sparse	50	linear	0	-905.05	1.7959
ceft_sparse	50	linear	0	-905.05	2.38482
ceft_sparse	50	linear	0	-905.05	9.49884
ceft_sparse	50	linear	0	-905.05	5.748
ceft_sparse	50	linear	0	-905.05	8.79253
ceft_sparse	50	linear	0	-905.05	6.42155
ceft_sparse	50	linear	0	-905.05	7.76519
ceft_sparse	50	linear	0	-905.05	2.30639
ceft_sparse	50	linear	0	-905.05	2.34904
ceft_sparse	50	linear	0	-905.05	2.52285
ceft_sparse	50	linear	0	-905.05	3.49191
ceft_sparse	50	linear	0	-905.05	3.15614
ceft_sparse	50	linear	0	-905.05	7.47679
ceft_sparse	50	linear	0	-905.05	3.50107
ceft_sparse	50	linear	0	-905.05	3.32965
ceft_sparse	50	linear	0	-905.05	2.48146
ceft_sparse	50	linear	0	-905.05	6.78131
ceft_sparse	50	linear	0	-905.05	2.51762
ceft_sparse	50	linear	0	-905.05	3.09886
ceft_sparse	50	linear	0	-905.05	4.68619
ceft_sparse	50	linear	0	-905.05	4.2156
ceft_sparse	50	linear	0	-905.05	0.920643
ceft_sparse	50	linear	0	-905.05	1.96522
ceft_sparse	50	linear	0	-905.05	3.7653
ceft_sparse	50	linear	0	-905.05	4.30092
ceft_sparse	50	linear	0	-905.05	4.70696
ceft_sparse	50	linear	0	-905.05	6.27272
ceft_sparse	50	linear	0	-905.05	3.23241
ceft_sparse	50	linear	0	-905.05	3.21924
ceft_sparse	50	linear	0	-905.05	3.95041
ceft_sparse	50	linear	0	-905.05	1.68541
ceft_sparse	50	linear	0	-905.05	1.2461
ceft_sparse	50	linear	0	-905.05	9.27762
ceft_sparse	50	linear	0	-905.05	1.82129
ceft_sparse	50	linear	0	-905.05	3.44595
ceft_sparse	50	linear	0	-905.05	4.38312
ceft_sparse	50	linear	0	-905.05	1.68529
ceft_sparse	50	linear	0	-905.05	5.39469
ceft_sparse	50	linear	0	-905.05	6.14309
ceft_sparse	50	linear	0	-905.05	2.40625
ceft_sparse	50	linear	0	-905.05	4.74903
ceft_sparse	50	linear	0	-905.05	2.58513
ceft_sparse	50	linear	0	-905.05	3.29661
ceft_sparse	50	linear	0	-905.05	6.22397
ceft_sparse	50	linear	0	-905.05	5.76581
ceft_sparse	50	linear	0	-905.05	6.44404
ceft_sparse	50	linear	0	-905.05	2.95373
ceft_sparse	50	linear	0	-905.05	5.42923
ceft_sparse	50	linear	0	-905.05	5.64916
ceft_sparse	50	linear	0	-905.05	2.90824
ceft_sparse	50	linear	0	-905.05	3.66817
ceft_sparse	50	linear	0	-905.05	5.75947
ceft_sparse	50	linear	0	-905.05	5.92984
ceft_sparse	50	linear	0	-905.05	4.37974
ceft_sparse	50	linear	0	-905.05	2.58916
ceft_sparse	50	linear	0	-905.05	7.19541
ceft_sparse	50	linear	0	-905.05	3.57073
ceft_sparse	50	linear	0	-905.05	2.68783
ceft_sparse	50	linear	0	-905.05	2.8027
ceft_sparse	50	linear	0	-905.05	9.35069
ceft_sparse	50	linear	0	-905.05	4.69581
ceft_sparse	50	linear	0	-905.05	3.36437
ceft_sparse	50	linear	0	-905.05	2.42513
ceft_sparse	50	linear	0	-905.05	6.42879
ceft_sparse	50	linear	0	-905.05	6.9209
ceft_sparse	50	linear	0	-905.05	1.59107
ceft_sparse	50	linear	0	-905.05	1.79247
ceft_sparse	50	linear	0	-905.05	2.18727
ceft_sparse	50	linear	0	-905.05	3.00214
ceft_sparse	50	linear	0	-905.05	4.56108
ceft_sparse	50	linear	0	-905.05	4.8022
ceft_sparse	50	linear	0	-905.05	5.59133
ceft_sparse	50	linear	0	-905.05	6.20315
ceft_sparse	50	linear	0	-905.05	3.38785
ceft_sparse	50	linear	0	-905.05	4.57427
ceft_sparse	50	linear	0	-905.05	1.49186
ceft_sparse	50	linear	0	-905.05	3.88871
ceft_sparse	50	linear	0	-905.05	4.92174
ceft_sparse	50	linear	0	-905.05	2.03092
ceft_sparse	50	linear	0	-905.05	5.77941
ceft_sparse	50	linear	0	-905.05	3.51791
ceft_sparse	50	linear	0	-905.05	6.06092
ceft_sparse	50	linear	0	-905.05	1.37186
ceft_sparse	50	linear	0	-905.05	1.74703
ceft_sparse	50	linear	0	-905.05	2.1518
ceft_sparse	50	linear	0	-905.05	3.15658
ceft_sparse	50	linear	0	-905.05	4.29661
ceft_sparse	50	linear	0	-905.05	4.94477
ceft_sparse	50	linear	0	-905.05	2.68714
ceft_sparse	50	linear	0	-905.05	10.6185
ceft_sparse	50	linear	0	-905.05	2.51973
ceft_sparse	50	linear	0	-905.05	2.53982
ceft_sparse	50	linear	0	-905.05	3.82209
ceft_sparse	50	linear	0	-905.05	2.99788
ceft_sparse	50	linear	0	-905.05	8.51156
ceft_sparse	50	linear	0	-905.05	4.92062
ceft_sparse	50	linear	0	-905.05	4.65273
ceft_sparse	50	linear	0	-905.05	2.27613
ceft_sparse	50	linear	0	-905.05	2.48356
ceft_sparse	50	linear	0	-905.05	1.28792
ceft_sparse	50	linear	0	-905.05	3.07744
ceft_sparse	50	linear	0	-905.05	3.50172
ceft_sparse	50	linear	0	-905.05	3.07525
ceft_sparse	50	linear	0	-905.05	10.4766
ceft_sparse	50	linear	0	-905.05	2.34533
ceft_sparse	50	linear	0	-905.05	2.75676
ceft_sparse	50	linear	0	-905.05	9.82333
ceft_sparse	50	linear	0	-905.05	2.09208
ceft_sparse	50	linear	0	-905.05	1.29436
ceft_sparse	50	linear	0	-905.05	3.17722
ceft_sparse	50	linear	0	-905.05	2.25469
ceft_sparse	50	linear	0	-905.05	3.57747
ceft_sparse	50	linear	0	-905.05	6.2044
ceft_sparse	50	linear	0	-905.05	1.71171
ceft_sparse	50	linear	0	-905.05	4.01603
ceft_sparse	50	linear	0	-905.05	2.23517
ceft_sparse	50	linear	0	-905.05	7.56938
ceft_sparse	50	linear	0	-905.05	3.92495
ceft_sparse	50	linear	0	-905.05	2.97811
ceft_sparse	50	linear	0	-905.05	5.25857
ceft_sparse	50	linear	0	-905.05	6.74149
ceft_sparse	50	linear	0	-905.05	2.3844
ceft_sparse	50	linear	0	-905.05	10.7553
ceft_sparse	50	linear	0	-905.05	2.84214
ceft_sparse	50	linear	0	-905.05	5.0484
ceft_sparse	50	linear	0	-905.05	7.12451
ceft_sparse	50	linear	0	-905.05	9.59966
ceft_sparse	50	linear	0	-905.05	3.52739
ceft_sparse	50	linear	0	-905.05	1.4535
ceft_sparse	50	linear	0	-905.05	4.76814
ceft_sparse	50	linear	0	-905.05	1.75197
ceft_sparse	50	linear	0	-905.05	1.57975
ceft_sparse	50	linear	0	-905.05	4.31533
ceft_sparse	50	linear	0	-905.05	2.28162
ceft_sparse	50	linear	0	-905.05	4.42263
ceft_sparse	50	linear	0	-905.05	3.87306
ceft_sparse	50	linear	0	-905.05	4.93155
ceft_sparse	50	linear	0	-905.05	3.12568
ceft_sparse	50	linear	0	-905.05	2.39632
ceft_sparse	50	linear	0	-905.05	7.70687
ceft_sparse	50	linear	0	-905.05	2.30592
ceft_sparse	50	linear	0	-905.05	5.88631
ceft_sparse	50	linear	0	-905.05	1.39218
ceft_sparse	50	linear	0	-905.05	7.10872
ceft_sparse	50	linear	0	-905.05	2.4715
ceft_sparse	50	linear	0	-905.05	3.94036
ceft_sparse	50	linear	0	-905.05	4.13942
ceft_sparse	50	linear	0	-905.05	5.81546
ceft_sparse	50	linear	0	-905.05	1.89506
ceft_sparse	50	linear	0	-905.05	6.82946
ceft_sparse	50	linear	0	-905.05	4.83378
ceft_sparse	50	linear	0	-905.05	4.40477
ceft_sparse	50	linear	0	-905.05	2.95812
ceft_sparse	50	linear	0	-905.05	6.11165
ceft_sparse	50	linear	0	-905.05	7.60704
ceft_sparse	50	linear	0	-905.05	3.18116
ceft_sparse	50	linear	0	-905.05	1.4437
ceft_sparse	50	linear	0	-905.05	3.10324
ceft_sparse	50	linear	0	-905.05	10.9123
ceft_sparse	50	linear	0	-905.05	8.0958
ceft_sparse	50	linear	0	-905.05	5.73716
ceft_sparse	50	linear	0	-905.05	3.46617
ceft_sparse	50	linear	0	-905.05	2.41594
ceft_sparse	50	linear	0	-905.05	5.11131
ceft_sparse	50	linear	0	-905.05	2.58669
ceft_sparse	50	linear	0	-905.05	1.95723
ceft_sparse	50	linear	0	-905.05	2.38388
ceft_sparse	50	linear	0	-905.05	3.90687
ceft_sparse	50	linear	0	-905.05	5.73266
ceft_sparse	50	linear	0	-905.05	3.06857
ceft_sparse	50	linear	0	-905.05	4.29722
ceft_sparse	50	linear	0	-905.05	5.44016
ceft_sparse	50	linear	0	-905.05	1.8228
ceft_sparse	50	linear	0	-905.05	1.77647
ceft_sparse	50	linear	0	-905.05	5.17425
ceft_sparse	50	linear	0	-905.05	0.839364
ceft_sparse	50	linear	0	-905.05	3.64744
ceft_sparse	50	linear	0	-905.05	3.01373
ceft_sparse	50	linear	0	-905.05	2.33544
ceft_sparse	50	linear	0	-905.05	3.43406
ceft_sparse	50	linear	0	-905.05	3.24176
ceft_sparse	50	linear	0	-905.05	4.83122
ceft_sparse	50	linear	0	-905.05	3.16419
ceft_sparse	50	linear	0	-905.05	8.13303
ceft_sparse	50	linear	0	-905.05	3.68394
ceft_sparse	50	linear	0	-905.05	2.35195
ceft_sparse	50	linear	0	-905.05	2.83278
ceft_sparse	50	linear	0	-905.05	1.7913
ceft_sparse	50	linear	0	-905.05	2.34124
ceft_sparse	50	linear	0	-905.05	3.26091
ceft_sparse	50	linear	0	-905.05	9.4839
ceft_sparse	50	linear	0	-905.05	4.30752
ceft_sparse	50	linear	0	-905.05	2.48705
ceft_sparse	50	linear	0	-905.05	4.82442
ceft_sparse	50	linear	0	-905.05	4.57663
ceft_sparse	50	linear	0	-905.05	3.05603
ceft_sparse	50	linear	0	-905.05	4.90146
ceft_sparse	50	linear	0	-905.05	8.41968
ceft_sparse	50	linear	0	-905.05	2.08545
ceft_sparse	50	linear	0	-905.05	2.78186
ceft_sparse	50	linear	0	-905.05	2.21607
ceft_sparse	50	linear	0	-905.05	8.33903
ceft_sparse	50	linear	0	-905.05	10.1644
ceft_sparse	50	linear	0	-905.05	4.06602
ceft_sparse	50	linear	0	-905.05	2.90483
ceft_sparse	50	linear	0	-905.05	4.44188
ceft_sparse	50	linear	0	-905.05	4.75966
ceft_sparse	50	linear	0	-905.05	2.04789
ceft_sparse	50	linear	0	-905.05	3.0896
ceft_sparse	50	linear	0	-905.05	4.02675
ceft_sparse	50	linear	0	-905.05	5.46937
ceft_sparse	50	linear	0	-905.05	6.09751
ceft_sparse	50	linear	0	-905.05	2.15564
ceft_sparse	50	linear	0	-905.05	1.87422
ceft_sparse	50	linear	0	-905.05	3.21316
ceft_sparse	50	linear	0	-905.05	3.46032
ceft_sparse	75	linear	4	-1131.05	7.16322
ceft_sparse	75	linear	4	-1131.05	1.21658
ceft_sparse	75	linear	4	-1131.05	3.60842
ceft_sparse	75	linear	4	-1131.05	4.81798
ceft_sparse	75	linear	4	-1131.05	4.87394
ceft_sparse	75	linear	4	-1131.05	2.39444
ceft_sparse	75	linear	4	-1131.05	3.36547
ceft_sparse	75	linear	4	-1131.05	2.18689
ceft_sparse	75	linear	4	-1131.05	2.85131
ceft_sparse	75	linear	4	-1131.05	4.08231
ceft_sparse	75	linear	4	-1131.05	0.63474
ceft_sparse	75	linear	4	-1131.05	2.02197
ceft_sparse	75	linear	4	-1131.05	2.00964
ceft_sparse	75	linear	4	-1131.05	3.40543
ceft_sparse	75	linear	4	-1131.05	3.27493
ceft_sparse	75	linear	4	-1131.05	4.28164
ceft_sparse	75	linear	4	-1131.05	5.70966
ceft_sparse	75	linear	4	-1131.05	7.8912
ceft_sparse	75	linear	4	-1131.05	5.78626
ceft_sparse	75	linear	4	-1131.05	1.41269
ceft_sparse	75	linear	4	-1131.05	1.85006
ceft_sparse	75	linear	4	-1131.05	2.74563
ceft_sparse	75	linear	4	-1131.05	2.68697
ceft_sparse	75	linear	4	-1131.05	2.74003
ceft_sparse	75	linear	4	-1131.05	2.53507
ceft_sparse	75	linear	4	-1131.05	2.87998
ceft_sparse	75	linear	4	-1131.05	4.75735
ceft_sparse	75	linear	4	-1131.05	2.36516
ceft_sparse	75	linear	4	-1131.05	5.82093
ceft_sparse	75	linear	4	-1131.05	3.58986
ceft_sparse	75	linear	4	-1131.05	1.79362
ceft_sparse	75	linear	4	-1131.05	3.15458
ceft_sparse	75	linear	4	-1131.05	4.57799
ceft_sparse	75	linear	4	-1131.05	1.24684
ceft_sparse	75	linear	4	-1131.05	4.49981
ceft_sparse	75	linear	4	-1131.05	4.7725
ceft_sparse	75	linear	4	-1131.05	5.1738
ceft_sparse	75	linear	4	-1131.05	2.3682
ceft_sparse	75	linear	4	-1131.05	3.21701
ceft_sparse	75	linear	4	-1131.05	3.18518
ceft_sparse	75	linear	4	-1131.05	3.22676
ceft_sparse	75	linear	4	-1131.05	3.67738
ceft_sparse	75	linear	4	-1131.05	1.36499
ceft_sparse	75	linear	4	-1131.05	1.50522
ceft_sparse	75	linear	4	-1131.05	4.82324
ceft_sparse	75	linear	4	-1131.05	1.69105
ceft_sparse	75	linear	4	-1131.05	4.06453
ceft_sparse	75	linear	4	-1131.05	2.0193
ceft_sparse	75	linear	4	-1131.05	1.30157
ceft_sparse	75	linear	4	-1131.05	5.73544
ceft_sparse	75	linear	4	-1131.05	1.89079
ceft_sparse	75	linear	4	-1131.05	2.73819
ceft_sparse	75	linear	4	-1131.05	5.60447
ceft_sparse	75	linear	4	-1131.05	2.08381
ceft_sparse	75	linear	4	-1131.05	3.76541
ceft_sparse	75	linear	4	-1131.05	5.88551
ceft_sparse	75	linear	4	-1131.05	5.94407
ceft_sparse	75	linear	4	-1131.05	5.96551
ceft_sparse	75	linear	4	-1131.05	2.1414
ceft_sparse	75	linear	4	-1131.05	5.88787
ceft_sparse	75	linear	4	-1131.05	5.63193
ceft_sparse	75	linear	4	-1131.05	2.23139
ceft_sparse	75	linear	4	-1131.05	3.13216
ceft_sparse	75	linear	4	-1131.05	1.462
ceft_sparse	75	linear	4	-1131.05	6.21695
ceft_sparse	75	linear	4	-1131.05	4.71166
ceft_sparse	75	linear	4	-1131.05	2.4419
ceft_sparse	75	linear	4	-1131.05	7.77827
ceft_sparse	75	linear	4	-1131.05	3.59532
ceft_sparse	75	linear	4	-1131.05	3.83812
ceft_sparse	75	linear	4	-1131.05	1.83521
ceft_sparse	75	linear	4	-1131.05	8.30761
ceft_sparse	75	linear	4	-1131.05	2.54415
ceft_sparse	75	linear	4	-1131.05	2.06377
ceft_sparse	75	linear	4	-1131.05	4.20418
ceft_sparse	75	linear	4	-1131.05	3.06876
ceft_sparse	75	linear	4	-1131.05	1.82511
ceft_sparse	75	linear	4	-1131.05	1.44777
ceft_sparse	75	linear	4	-1131.05	1.38522
ceft_sparse	75	linear	4	-1131.05	1.38141
ceft_sparse	75	linear	4	-1131.05	3.41778
ceft_sparse	75	linear	4	-1131.05	4.58407
ceft_sparse	75	linear	4	-1131.05	1.74439
ceft_sparse	75	linear	4	-1131.05	4.96979
ceft_sparse	75	linear	4	-1131.05	6.83789
ceft_sparse	75	linear	4	-1131.05	2.51041
ceft_sparse	75	linear	4	-1131.05	5.69658
ceft_sparse	75	linear	4	-1131.05	2.29712
ceft_sparse	75	linear	4	-1131.05	3.52506
ceft_sparse	75	linear	4	-1131.05	2.01552
ceft_sparse	75	linear	4	-1131.05	1.84917
ceft_sparse	75	linear	4	-1131.05	3.17118
ceft_sparse	75	linear	4	-1131.05	3.10601
ceft_sparse	75	linear	4	-1131.05	8.29639
ceft_sparse	75	linear	4	-1131.05	1.88434
ceft_sparse	75	linear	4	-1131.05	2.25327
ceft_sparse	75	linear	4	-1131.05	2.60463
ceft_sparse	75	linear	4	-1131.05	3.14707
ceft_sparse	75	linear	4	-1131.05	4.11659
ceft_sparse	75	linear	4	-1131.05	6.3727
ceft_sparse	75	linear	4	-1131.05	3.83711
ceft_sparse	75	linear	4	-1131.05	8.25138
ceft_sparse	75	linear	4	-1131.05	2.1007
ceft_sparse	75	linear	4	-1131.05	1.83341
ceft_sparse	75	linear	4	-1131.05	5.88458
ceft_sparse	75	linear	4	-1131.05	2.74373
ceft_sparse	75	linear	4	-1131.05	8.30642
ceft_sparse	75	linear	4	-1131.05	1.46187
ceft_sparse	75	linear	4	-1131.05	6.22389
ceft_sparse	75	linear	4	-1131.05	2.75326
ceft_sparse	75	linear	4	-1131.05	2.17325
ceft_sparse	75	linear	4	-1131.05	1.51695
ceft_sparse	75	linear	4	-1131.05	2.78638
ceft_sparse	75	linear	4	-1131.05	5.45708
ceft_sparse	75	linear	4	-1131.05	3.64395
ceft_sparse	75	linear	4	-1131.05	12.4562
ceft_sparse	75	linear	4	-1131.05	1.76173
ceft_sparse	75	linear	4	-1131.05	2.7663
ceft_sparse	75	linear	4	-1131.05	8.34072
ceft_sparse	75	linear	4	-1131.05	3.17278
ceft_sparse	75	linear	4	-1131.05	1.21988
ceft_sparse	75	linear	4	-1131.05	1.57258
ceft_sparse	75	linear	4	-1131.05	1.31831
ceft_sparse	75	linear	4	-1131.05	2.82549
ceft_sparse	75	linear	4	-1131.05	8.52686
ceft_sparse	75	linear	4	-1131.05	1.12492
ceft_sparse	75	linear	4	-1131.05	1.28494
ceft_sparse	75	linear	4	-1131.05	1.56441
ceft_sparse	75	linear	4	-1131.05	8.66147
ceft_sparse	75	linear	4	-1131.05	2.65614
ceft_sparse	75	linear	4	-1131.05	3.75572
ceft_sparse	75	linear	4	-1131.05	4.93602
ceft_sparse	75	linear	4	-1131.05	3.72887
ceft_sparse	75	linear	4	-1131.05	3.06145
ceft_sparse	75	linear	4	-1131.05	10.6222
ceft_sparse	75	linear	4	-1131.05	2.77206
ceft_sparse	75	linear	4	-1131.05	5.91346
ceft_sparse	75	linear	4	-1131.05	6.79933
ceft_sparse	75	linear	4	-1131.05	8.84397
ceft_sparse	75	linear	4	-1131.05	0.920438
ceft_sparse	75	linear	4	-1131.05	1.6846
ceft_sparse	75	linear	4	-1131.05	5.74061
ceft_sparse	75	linear	4	-1131.05	1.06957
ceft_sparse	75	linear	4	-1131.05	1.26541
ceft_sparse	75	linear	4	-1131.05	4.13216
ceft_sparse	75	linear	4	-1131.05	2.33721
ceft_sparse	75	linear	4	-1131.05	3.35726
ceft_sparse	75	linear	4	-1131.05	4.80635
ceft_sparse	75	linear	4	-1131.05	4.18334
ceft_sparse	75	linear	4	-1131.05	1.99039
ceft_sparse	75	linear	4	-1131.05	2.8897
ceft_sparse	75	linear	4	-1131.05	10.34
ceft_sparse	75	linear	4	-1131.05	2.05362
ceft_sparse	75	linear	4	-1131.05	5.20384
ceft_sparse	75	linear	4	-1131.05	0.948256
ceft_sparse	75	linear	4	-1131.05	8.08748
ceft_sparse	75	linear	4	-1131.05	2.20912
ceft_sparse	75	linear	4	-1131.05	5.24129
ceft_sparse	75	linear	4	-1131.05	3.31932
ceft_sparse	75	linear	4	-1131.05	3.68805
ceft_sparse	75	linear	4	-1131.05	2.1582
ceft_sparse	75	linear	4	-1131.05	7.33639
ceft_sparse	75	linear	4	-1131.05	4.63873
ceft_sparse	75	linear	4	-1131.05	2.85211
ceft_sparse	75	linear	4	-1131.05	5.02166
ceft_sparse	75	linear	4	-1131.05	8.06007
ceft_sparse	75	linear	4	-1131.05	10.7696
ceft_sparse	75	linear	4	-1131.05	1.75196
ceft_sparse	75	linear	4	-1131.05	1.79121
ceft_sparse	75	linear	4	-1131.05	3.62669
ceft_sparse	75	linear	4	-1131.05	13.9274
ceft_sparse	75	linear	4	-1131.05	6.33846
ceft_sparse	75	linear	4	-1131.05	5.49349
ceft_sparse	75	linear	4	-1131.05	1.44054
ceft_sparse	75	linear	4	-1131.05	2.5443
[truncated: 90,744 more rows]
