# Supplementary material for: Identifying patterns in amyotrophic lateral sclerosis progression from sparse longitudinal data
Source: Nat Comput Sci. 2022 Sep 8;2(9):605–16. doi: 10.1038/s43588-022-00299-w (PMC10766562; doi:10.1038/s43588-022-00299-w)
Supplement: Supplementary file 7 — Statistical source data. [file 43588_2022_299_MOESM7_ESM.xlsx]

## Sheet: README
README: This file contains the raw source data for ALSFRS-R errors shown in Figure 4B, comparing the use of a reference model against study-specific models.
Column	Description
Project	Indicates the clinical cohort used
Category	Indicates if the model is a study-specific model ("studymod_test") or reference model ("reference_test")
Test/Train Split	Indicates random seed used for test/train split. Each model was run across 5 test/train splits.
Error (ALSFRS-R points)	Root mean squared error, in ALSFRS-R points, between data points and model estimates, averaged across all patients per clinical study

## Sheet: fig_4_source_data
Project	Category	Test/Train Split	Error (ALSFRS-R points)
aals	reference_test	0	2.24905
aals	reference_test	1	2.16522
aals	reference_test	2	2.05733
aals	reference_test	3	2.21519
aals	reference_test	4	2.12511
aals	studymod_test	0	2.79407
aals	studymod_test	1	2.76647
aals	studymod_test	2	2.61273
aals	studymod_test	3	2.78387
aals	studymod_test	4	2.78951
ceft	reference_test	0	2.25914
ceft	reference_test	1	2.29758
ceft	reference_test	2	2.2662
ceft	reference_test	3	2.18036
ceft	reference_test	4	2.24231
ceft	studymod_test	0	2.88679
ceft	studymod_test	1	2.95185
ceft	studymod_test	2	2.9045
ceft	studymod_test	3	2.65774
ceft	studymod_test	4	2.87197
emory	reference_test	0	2.24212
emory	reference_test	1	2.4792
emory	reference_test	2	2.24445
emory	reference_test	3	2.2465
emory	reference_test	4	2.38513
emory	studymod_test	0	3.03256
emory	studymod_test	1	3.17343
emory	studymod_test	2	2.98794
emory	studymod_test	3	2.9318
emory	studymod_test	4	3.31121
nathist	reference_test	0	2.67619
nathist	reference_test	1	2.51564
nathist	reference_test	2	2.44975
nathist	reference_test	3	2.69327
nathist	reference_test	4	2.60648
nathist	studymod_test	0	2.61452
nathist	studymod_test	1	2.79077
nathist	studymod_test	2	2.73807
nathist	studymod_test	3	2.82405
nathist	studymod_test	4	2.86509
proact_random_cluster	reference_test	0	11.7457
proact_random_cluster	reference_test	1	11.7298
proact_random_cluster	reference_test	2	11.5652
proact_random_cluster	reference_test	3	11.733
proact_random_cluster	reference_test	4	11.9371
reference_test_baseline	reference_test	0	1.88977
reference_test_baseline	reference_test	1	1.89455
reference_test_baseline	reference_test	2	1.88171
reference_test_baseline	reference_test	3	1.84769
reference_test_baseline	reference_test	4	1.89389
