# Supplementary material for: Identifying patterns in amyotrophic lateral sclerosis progression from sparse longitudinal data
Source: Nat Comput Sci. 2022 Sep 8;2(9):605–16. doi: 10.1038/s43588-022-00299-w (PMC10766562; doi:10.1038/s43588-022-00299-w)
Supplement: Supplementary file 8 — Statistical source data. [file 43588_2022_299_MOESM8_ESM.xlsx]

## Sheet: README
README: This file contains the raw source data for the cluster parameters and k-means cluster membership, shown in Extended Data Figure 7. Clusters were learned from the PRO-ACT reference model.
Column	Description
Cluster ID	Indicates numerical ID for cluster
Cluster Slope	Indicates the learned slope parameter of the Gaussian Process model for the cluster
Cluster Length-scale	Indicates the learned length-scale parameter of the Gaussian Process model for the cluster. The length-scale corresponds with the smoothness of the function.
Cluster Gaussian Noise Variance	Indicates the learned Gaussian noise variance parameter of the Gaussian Process model for the cluster
Cluster Size	Indicates the number of individuals in the specified cluster
K-means Cluster Label	Indicates K-means cluster membership

## Sheet: ext_data_7_source_data
Cluster ID	Cluster Slope	Cluster Length-scale	Gaussian Noise Variance	Cluster Size	K-means Cluster Label
31	4.12239	1.20239	0.0196062	88	f
27	4.10436	5.17318	0.0314994	87	e
3	3.77726	2.7995	0.0191329	87	e
36	5.41019	1.25531	0.0472824	87	d
6	3.2393	4.50817	0.0129484	85	e
53	2.6773	1.68095	0.0112071	80	f
20	4.94162	3.97601	0.0211128	75	e
40	4.32908	2.28261	0.0184054	71	f
21	6.37355	2.24488	0.046943	67	d
19	5.85215	0.982007	0.0257576	66	d
12	6.09121	0.58533	0.0415096	64	d
51	4.52566	1.86761	0.0197643	63	f
34	5.44809	0.707935	0.0321534	62	d
13	2.65059	1.83671	0.0111906	61	f
25	4.8615	2.56047	0.0207993	60	e
330	3.571	3.8104	0.0156855	55	e
235	2.99076	0.784883	0.0244924	55	f
41	7.40001	0.986048	0.0476247	54	b
50	2.27003	0.669127	0.0242559	52	f
56	5.39513	0.78538	0.0264342	52	d
2	3.71421	1.34367	0.0334682	52	f
503	2.56016	2.4871	0.0245355	50	f
60	7.96743	0.898671	0.0427145	50	b
29	7.32606	0.771828	0.0710486	50	b
26	7.15732	0.780083	0.0725954	49	b
0	6.59477	1.5061	0.0307028	48	d
5	7.73652	0.709605	0.0610355	47	b
45	5.60786	0.959099	0.0526109	46	d
39	8.8508	1.01353	0.054092	46	b
680	5.87397	1.85751	0.0389142	45	d
1	3.99932	1.9921	0.0608978	44	f
32	6.03329	0.841076	0.0306823	42	d
4	3.77721	1.81561	0.0224739	42	f
462	1.92935	0.635824	0.0327718	42	f
28	2.42246	1.52637	0.024414	40	f
136	3.87677	1.32686	0.0359745	39	f
18	8.80087	0.630496	0.0522647	38	b
208	4.22401	1.18775	0.063414	37	f
47	4.85506	0.655808	0.0410443	36	d
79	9.14365	0.654032	0.0763191	34	b
91	5.30398	1.1406	0.0583475	34	d
35	1.40514	1.21786	0.00834291	33	f
49	5.8403	1.61199	0.0452535	31	d
602	6.41417	1.35157	0.0573834	31	d
955	4.79171	1.0252	0.0383299	31	d
46	5.40332	0.582147	0.0367902	29	d
52	4.32338	1.32401	0.0567846	29	f
193	3.68845	1.01216	0.0109277	28	f
82	8.08544	0.8254	0.0657301	27	b
567	4.0618	1.72114	0.0582323	25	f
957	7.73879	0.649234	0.0649421	25	b
11	1.14522	2.93408	0.0159429	23	e
361	8.71062	0.718439	0.139577	22	b
180	6.32168	1.14367	0.0285317	22	d
297	6.0812	1.3153	0.0569938	22	d
48	6.91314	0.455314	0.0719797	20	d
228	3.02868	3.45383	0.0426956	20	e
14	4.91946	0.795784	0.0735997	19	d
65	8.16595	1.31066	0.0358495	18	b
142	6.87948	0.719451	0.0806482	18	d
63	10.2811	0.29262	0.0603558	17	b
33	8.5744	0.891625	0.0545905	13	b
961	4.72912	0.541841	0.0499388	13	d
559	14.8343	2.99095	0.101366	12	a
956	3.8035	0.717848	0.0988236	12	f
75	9.03126	0.663546	0.106648	10	b
172	11.3028	0.741002	0.0836947	10	a
960	5.78458	0.679318	0.0389523	8	d
81	12.3376	0.465927	0.0849747	8	a
958	3.35418	2.27165	0.0635068	7	f
927	3.87928	1.393	0.0855618	7	f
897	5.79762	0.875915	0.10428	7	d
725	4.41473	3.06116	0.121066	6	e
920	7.75117	3.67707	0.129801	5	c
962	3.41592	0.966966	0.0668307	5	f
946	8.22526	2.08426	0.586071	4	b
944	4.56343	2.92886	0.820247	3	e
935	3.07013	4.12176	0.299878	3	e
945	7.21167	1.87951	0.453549	3	b
943	7.45432	0.193174	0.604707	2	b
963	4.28898	1.06253	0.210875	2	f
850	8.61876	0.434182	0.390906	1	b
892	6.69301	0.335489	0.359116	1	d
937	2.97638	2.96086	0.357901	1	e
947	4.07212	4	0.5	1	e
948	7.14565	4	0.5	1	c
949	7.82379	4	0.5	1	c
950	5.71539	4	0.5	1	c
951	1.83333	4	0.5	1	e
952	6.3733	4	0.5	1	c
900	10.0817	0.531898	0.413502	1	b
953	3.91184	4	0.5	1	e
